# Supplementary material for: Automated CUT&Tag profiling of chromatin heterogeneity in mixed-lineage leukemia
Source: Nat Genet. 2021 Oct 18;53(11):1586–96. doi: 10.1038/s41588-021-00941-9 (PMC8571097; doi:10.1038/s41588-021-00941-9)
Supplement: Supplementary file 3 — Supplementary Tables 1–3. [file 41588_2021_941_MOESM3_ESM.xlsx]

## Sheet: Supplementary_Table_1
Supplementary Table 1. Descriptions of KMT2Ar leukemia samples
B-ALL = B-Cell Acute Lymphoblastic Leukemia; AML = Acute Myeloid Leukemia; MPAL = Mixed phenotype Acute Leukemia
Sample Name	KMT2A fusion partner	origin	leukemia type (immunophenotypic characterization)
SEM	AF4	cell line	B-ALL
RS4;11	AF4	cell line	B-ALL
KOPN-8	ENL	cell line	B-ALL
ML-2	AF6	cell line	Acute monocytic Leukemia
ALL-1	AF4	primary patient sample	B-ALL
AML-1	Sept6	primary patient sample	AML
AML-2	ENL	primary patient sample	AML
AML-3	AF9	primary patient sample	AML
AML-4	AF10	primary patient sample	AML
AML-5	AF10	primary patient sample	AML
MPAL-1	AF9	primary patient sample	MPAL
MPAL-2	AF4	primary patient sample	MPAL

## Sheet: Supplementary_Table_2
Supplementary Table 2. List of KMT2A fusion oncoprotein target genes in each sample
ALL = Acute Lymphoblastic Leukemia; AML = Acute Myeloid Leukemia; MPAL = Mixed phenotype Acute Leukemia
Gene	# of samples called as KMT2A fusion oncoprotein target	Samples called as KMT2A-fusion target
ANXA2R	11	1-AML-5,1-AML-4,1-AML-1,1-MPAL-2,1-AML-2,KOPN,ML2,RS411,SEM,1-MPAL-1,1-ALL-1
JMJD1C	11	1-AML-3,1-AML-4,1-AML-1,1-MPAL-2,1-AML-2,KOPN,ML2,RS411,SEM,1-MPAL-1,1-ALL-1
LOC153684	11	1-AML-5,1-AML-4,1-AML-1,1-MPAL-2,1-AML-2,KOPN,ML2,RS411,SEM,1-MPAL-1,1-ALL-1
MBNL1	11	1-AML-3,1-AML-5,1-AML-4,1-MPAL-2,1-AML-2,KOPN,ML2,RS411,SEM,1-MPAL-1,1-ALL-1
MBNL1-AS1	11	1-AML-3,1-AML-5,1-AML-4,1-MPAL-2,1-AML-2,KOPN,ML2,RS411,SEM,1-MPAL-1,1-ALL-1
MEF2C	11	1-AML-3,1-AML-5,1-AML-4,1-MPAL-2,1-AML-2,KOPN,ML2,RS411,SEM,1-MPAL-1,1-ALL-1
MEIS1	11	1-AML-3,1-AML-5,1-AML-4,1-AML-1,1-MPAL-2,1-AML-2,KOPN,RS411,SEM,1-MPAL-1,1-ALL-1
HOXA10	10	1-AML-3,1-AML-5,1-AML-4,1-AML-1,1-MPAL-2,KOPN,ML2,RS411,SEM,1-ALL-1
HOXA10-AS	10	1-AML-3,1-AML-5,1-AML-4,1-AML-1,1-MPAL-2,KOPN,ML2,RS411,SEM,1-ALL-1
HOXA10-HOXA9	10	1-AML-3,1-AML-5,1-AML-4,1-AML-1,1-MPAL-2,KOPN,ML2,RS411,SEM,1-ALL-1
JMJD1C-AS1	10	1-AML-4,1-AML-1,1-MPAL-2,1-AML-2,KOPN,ML2,RS411,SEM,1-MPAL-1,1-ALL-1
LOC648987	10	1-AML-5,1-AML-4,1-MPAL-2,1-AML-2,KOPN,ML2,RS411,SEM,1-MPAL-1,1-ALL-1
REEP3	10	1-AML-4,1-AML-1,1-MPAL-2,1-AML-2,KOPN,ML2,RS411,SEM,1-MPAL-1,1-ALL-1
CDK6	9	1-AML-5,1-AML-4,1-MPAL-2,1-AML-2,KOPN,RS411,SEM,1-MPAL-1,1-ALL-1
HOXA9	9	1-AML-3,1-AML-5,1-AML-4,1-AML-1,1-MPAL-2,KOPN,ML2,RS411,SEM
MIR196B	9	1-AML-5,1-AML-4,1-AML-1,1-MPAL-2,KOPN,ML2,RS411,SEM,1-ALL-1
RNF220	9	1-AML-3,1-AML-5,1-AML-4,1-MPAL-2,1-AML-2,KOPN,RS411,SEM,1-ALL-1
RUNX2	9	1-AML-3,1-MPAL-2,1-AML-2,KOPN,ML2,RS411,SEM,1-MPAL-1,1-ALL-1
SENP6	9	1-AML-3,1-AML-5,1-AML-4,1-AML-2,KOPN,RS411,SEM,1-MPAL-1,1-ALL-1
SKIDA1	9	1-AML-5,1-AML-4,1-AML-1,1-MPAL-2,1-AML-2,KOPN,ML2,1-MPAL-1,1-ALL-1
TAPT1	9	1-AML-5,1-AML-4,1-MPAL-2,1-AML-2,KOPN,RS411,SEM,1-MPAL-1,1-ALL-1
TAPT1-AS1	9	1-AML-5,1-AML-4,1-MPAL-2,1-AML-2,KOPN,RS411,SEM,1-MPAL-1,1-ALL-1
ZEB2	9	1-AML-5,1-AML-4,1-MPAL-2,1-AML-2,KOPN,RS411,SEM,1-MPAL-1,1-ALL-1
ZEB2-AS1	9	1-AML-5,1-AML-4,1-MPAL-2,1-AML-2,KOPN,RS411,SEM,1-MPAL-1,1-ALL-1
MEIS1-AS3	8	1-AML-5,1-AML-4,1-MPAL-2,KOPN,RS411,SEM,1-MPAL-1,1-ALL-1
MLLT10	8	1-AML-5,1-AML-4,1-AML-1,1-MPAL-2,1-AML-2,KOPN,ML2,1-MPAL-1
SATB1	8	1-AML-3,1-AML-5,1-AML-4,1-AML-1,1-MPAL-2,1-AML-2,KOPN,1-MPAL-1
CLECL1	7	1-AML-4,1-MPAL-2,KOPN,RS411,SEM,1-MPAL-1,1-ALL-1
COMMD3	7	1-AML-3,1-AML-5,1-AML-4,1-AML-2,KOPN,ML2,1-MPAL-1
COMMD3-BMI1	7	1-AML-3,1-AML-5,1-AML-4,1-AML-2,KOPN,ML2,1-MPAL-1
DLEU1	7	1-AML-5,1-AML-4,1-AML-1,1-MPAL-2,1-AML-2,1-MPAL-1,1-ALL-1
DLEU2	7	1-AML-5,1-AML-4,1-AML-1,1-MPAL-2,1-AML-2,1-MPAL-1,1-ALL-1
GNAQ	7	1-AML-4,1-MPAL-2,1-AML-2,KOPN,RS411,SEM,1-ALL-1
LINC00938	7	1-AML-1,1-MPAL-2,1-AML-2,KOPN,ML2,RS411,1-MPAL-1
PAX5	7	1-AML-4,1-MPAL-2,KOPN,RS411,SEM,1-MPAL-1,1-ALL-1
SUPT3H	7	1-MPAL-2,1-AML-2,KOPN,ML2,RS411,SEM,1-MPAL-1
WHAMMP2	7	1-AML-3,1-AML-5,1-AML-4,1-AML-1,1-AML-2,ML2,1-MPAL-1
ZC3H12C	7	1-AML-5,1-AML-4,1-MPAL-2,KOPN,RS411,SEM,1-ALL-1
ZCCHC7	7	1-AML-4,1-MPAL-2,KOPN,RS411,SEM,1-MPAL-1,1-ALL-1
ZNF521	7	1-AML-3,1-AML-5,1-AML-4,1-AML-1,1-AML-2,KOPN,1-MPAL-1
APOLD1	6	1-MPAL-2,ML2,RS411,SEM,1-MPAL-1,1-ALL-1
ARID1B	6	1-AML-1,1-MPAL-2,KOPN,RS411,SEM,1-ALL-1
BCL11A	6	1-MPAL-2,KOPN,RS411,SEM,1-MPAL-1,1-ALL-1
CASC10	6	1-AML-5,1-AML-4,1-AML-1,1-MPAL-2,KOPN,1-MPAL-1
CDKN1B	6	1-MPAL-2,ML2,RS411,SEM,1-MPAL-1,1-ALL-1
CDKN2C	6	1-AML-4,1-AML-2,ML2,RS411,SEM,1-ALL-1
CRADD	6	1-AML-3,1-AML-5,1-AML-4,1-MPAL-2,1-MPAL-1,1-ALL-1
DDX47	6	1-MPAL-2,ML2,RS411,SEM,1-MPAL-1,1-ALL-1
ELF1	6	1-MPAL-2,KOPN,RS411,SEM,1-MPAL-1,1-ALL-1
ERG	6	1-AML-4,1-MPAL-2,RS411,SEM,1-MPAL-1,1-ALL-1
FOXP1	6	1-AML-4,1-AML-1,1-MPAL-2,1-AML-2,KOPN,1-MPAL-1
H2AFY	6	1-AML-5,1-AML-4,1-MPAL-2,1-AML-2,KOPN,1-MPAL-1
IGF2BP2	6	1-MPAL-2,1-AML-2,KOPN,RS411,1-MPAL-1,1-ALL-1
IKZF1	6	1-AML-5,1-AML-4,1-MPAL-2,KOPN,SEM,1-MPAL-1
KLRC4-KLRK1	6	1-MPAL-2,KOPN,RS411,SEM,1-MPAL-1,1-ALL-1
KLRK1	6	1-MPAL-2,KOPN,RS411,SEM,1-MPAL-1,1-ALL-1
LINC02256	6	1-AML-5,1-AML-4,1-AML-1,1-AML-2,KOPN,1-MPAL-1
LOC100132356	6	1-AML-4,1-AML-1,1-AML-2,ML2,SEM,1-MPAL-1
LOC100289656	6	1-AML-5,1-AML-4,1-AML-1,1-AML-2,ML2,1-MPAL-1
MIR1915	6	1-AML-5,1-AML-4,1-AML-1,1-MPAL-2,KOPN,1-MPAL-1
MIR4466	6	1-AML-1,1-MPAL-2,KOPN,RS411,SEM,1-ALL-1
MYB	6	1-AML-4,1-AML-1,1-MPAL-2,1-AML-2,1-MPAL-1,1-ALL-1
PBX3	6	1-AML-3,1-AML-5,1-AML-4,1-AML-1,1-AML-2,1-MPAL-1
PDCD6IPP2	6	1-AML-5,1-AML-4,1-AML-1,1-AML-2,ML2,1-MPAL-1
PROM1	6	1-AML-5,1-AML-4,1-AML-1,RS411,SEM,1-ALL-1
WHAMMP1	6	1-AML-5,1-AML-4,1-AML-1,1-AML-2,ML2,1-MPAL-1
WHAMMP3	6	1-AML-3,1-AML-5,1-AML-4,1-AML-2,ML2,1-MPAL-1
ARHGAP11A	5	1-AML-4,1-AML-1,1-AML-2,KOPN,1-MPAL-1
ARID2	5	1-MPAL-2,1-AML-2,KOPN,RS411,1-MPAL-1
BAZ2B	5	1-AML-4,1-AML-2,KOPN,1-MPAL-1,1-ALL-1
BMI1	5	1-AML-5,1-AML-4,1-AML-2,KOPN,1-MPAL-1
CTGF	5	1-MPAL-2,KOPN,RS411,1-MPAL-1,1-ALL-1
DACH1	5	1-AML-3,1-AML-5,1-AML-4,ML2,1-MPAL-1
EMB	5	1-AML-3,1-MPAL-2,1-AML-2,RS411,1-MPAL-1
HIPK3	5	1-MPAL-2,1-AML-2,KOPN,RS411,SEM
HOXA7	5	1-AML-5,1-AML-4,KOPN,RS411,SEM
HOXA-AS3	5	1-AML-5,1-AML-4,KOPN,RS411,SEM
LOC100506639	5	1-AML-4,1-AML-1,1-AML-2,SEM,1-MPAL-1
MIR181A1HG	5	1-AML-4,1-MPAL-2,RS411,1-MPAL-1,1-ALL-1
NIPBL-DT	5	1-AML-1,1-MPAL-2,KOPN,SEM,1-MPAL-1
PARP8	5	1-AML-5,1-AML-4,1-AML-2,RS411,1-MPAL-1
WBP4	5	1-AML-1,1-AML-2,KOPN,RS411,1-MPAL-1
ARHGAP11B	4	1-AML-4,1-AML-1,KOPN,1-MPAL-1
ARPP21	4	1-MPAL-2,KOPN,RS411,SEM
CLEC2A	4	1-AML-5,1-AML-4,ML2,1-MPAL-1
CLEC2B	4	1-AML-5,ML2,SEM,1-MPAL-1
CPEB2	4	1-MPAL-2,KOPN,ML2,1-MPAL-1
EBF1	4	KOPN,RS411,SEM,1-MPAL-1
EFCAB2	4	1-AML-5,1-AML-4,1-AML-1,1-MPAL-2
FLT3	4	1-MPAL-2,RS411,SEM,1-ALL-1
ITG1-AML-1	4	1-AML-5,1-AML-4,1-AML-1,1-MPAL-2
LINC01013	4	1-MPAL-2,KOPN,1-MPAL-1,1-ALL-1
LINC01122	4	1-AML-5,RS411,1-MPAL-1,1-ALL-1
LOC100130992	4	1-AML-5,1-AML-4,1-AML-2,1-MPAL-1
LOC339862	4	1-AML-5,1-AML-4,1-MPAL-2,SEM
NIPBL	4	1-MPAL-2,KOPN,SEM,1-MPAL-1
NRIP1	4	1-AML-5,KOPN,RS411,1-ALL-1
PAN3	4	1-MPAL-2,KOPN,1-MPAL-1,1-ALL-1
PAN3-AS1	4	1-MPAL-2,KOPN,1-MPAL-1,1-ALL-1
PLAC8	4	1-AML-5,1-AML-4,1-AML-1,1-MPAL-2
RUNX1	4	1-MPAL-2,RS411,SEM,1-ALL-1
SKAP2	4	1-AML-3,1-AML-5,KOPN,RS411
SMARCA2	4	1-AML-4,1-MPAL-2,SEM,1-MPAL-1
SOCS2	4	1-AML-5,1-MPAL-2,1-MPAL-1,1-ALL-1
SOCS2-AS1	4	1-AML-5,1-MPAL-2,1-MPAL-1,1-ALL-1
TCF12	4	1-AML-1,1-MPAL-2,KOPN,RS411
TEX41	4	1-MPAL-2,RS411,1-MPAL-1,1-ALL-1
ADCY9	3	1-AML-5,1-AML-4,1-MPAL-1
AHI1	3	1-MPAL-2,1-AML-2,1-ALL-1
C12orf77	3	1-AML-4,1-MPAL-2,1-MPAL-1
C9orf66	3	1-AML-1,1-MPAL-2,1-MPAL-1
CD69	3	1-AML-5,1-AML-4,1-MPAL-1
CPEB2-DT	3	1-AML-1,KOPN,ML2
DNAJC1	3	1-AML-2,KOPN,1-MPAL-1
DOCK8	3	1-AML-1,1-MPAL-2,1-MPAL-1
GUCY1A1	3	1-AML-5,KOPN,1-ALL-1
HNRNPU	3	1-AML-3,1-AML-5,1-MPAL-2
HOXA11	3	1-AML-5,KOPN,ML2
HOXA11-AS	3	1-AML-1,KOPN,ML2
HOX1-AML-2	3	1-AML-3,1-AML-5,KOPN
KLLN	3	1-AML-1,1-MPAL-1,1-ALL-1
KLRC4	3	SEM,1-MPAL-1,1-ALL-1
KLRF2	3	1-AML-5,ML2,SEM
LEF1	3	1-MPAL-2,KOPN,RS411
LEF1-AS1	3	1-MPAL-2,KOPN,RS411
LOC100499489	3	1-AML-5,1-AML-2,KOPN
LOC145783	3	1-MPAL-2,KOPN,RS411
LRMP	3	1-AML-4,1-MPAL-2,SEM
MIR1284	3	1-AML-4,1-MPAL-2,1-AML-2
MMRN1	3	1-AML-5,ML2,1-MPAL-1
NEGR1	3	RS411,1-MPAL-1,1-ALL-1
NKAIN2	3	1-AML-3,1-AML-5,1-AML-4
PHIP	3	1-AML-3,KOPN,1-MPAL-1
PPP3R1	3	1-AML-3,1-MPAL-2,1-MPAL-1
PTEN	3	1-AML-1,1-MPAL-1,1-ALL-1
SCAF11	3	1-AML-2,KOPN,1-MPAL-1
SMYD3	3	1-AML-3,1-AML-5,1-AML-4
TCF4	3	1-AML-5,1-MPAL-2,KOPN
TENT5A	3	1-AML-5,1-AML-4,1-MPAL-1
TMSB4X	3	1-MPAL-2,KOPN,1-MPAL-1
ZNF280D	3	1-MPAL-2,KOPN,RS411
AFF1	2	1-MPAL-2,1-MPAL-1
AFF1-AS1	2	1-MPAL-2,1-MPAL-1
ARID5B	2	KOPN,1-ALL-1
BABAM2	2	1-AML-3,1-MPAL-2
BCAT1	2	KOPN,SEM
BUB3	2	1-AML-4,1-AML-2
CASC15	2	1-AML-1,1-AML-2
CLEC2D	2	1-MPAL-2,1-MPAL-1
CLEC9A	2	SEM,1-ALL-1
COX20	2	1-AML-4,1-MPAL-2
EGLN1	2	KOPN,RS411
EIF4E3	2	1-AML-2,1-MPAL-1
ETV6	2	1-MPAL-2,1-MPAL-1
EVI2A	2	1-MPAL-1,1-ALL-1
EVI2B	2	KOPN,1-MPAL-1
EVI5	2	1-AML-4,1-AML-2
FAF1	2	ML2,RS411
FUT4	2	1-MPAL-2,1-AML-2
GFI1	2	1-AML-4,1-AML-2
GOLGA8O	2	1-AML-4,1-MPAL-1
GPR27	2	1-AML-2,1-MPAL-1
HDAC9	2	1-AML-4,1-AML-1
HIST1H2AD	2	1-MPAL-1,1-ALL-1
HIST1H2AG	2	1-MPAL-1,1-ALL-1
HIST1H2BF	2	1-MPAL-1,1-ALL-1
HIST1H2BJ	2	1-MPAL-1,1-ALL-1
HIST1H2BK	2	1-MPAL-1,1-ALL-1
HIST1H3D	2	1-MPAL-1,1-ALL-1
HIST1H4I	2	1-MPAL-1,1-ALL-1
HIVEP2	2	RS411,SEM
HMGA2	2	1-MPAL-2,SEM
HMX2	2	1-AML-4,1-AML-2
HMX3	2	1-AML-4,1-AML-2
HOXA3	2	1-AML-3,1-AML-5
HOX1-MPAL-2	2	1-AML-5,KOPN
IRF2BP2	2	1-MPAL-2,1-MPAL-1
KIF11	2	1-MPAL-1,1-ALL-1
KLRC3	2	SEM,1-MPAL-1
LAMP5	2	1-MPAL-2,1-ALL-1
LINC00899	2	1-AML-4,1-AML-2
LINC02591	2	1-AML-4,1-AML-2
MED13L	2	1-MPAL-2,SEM
MIR4442	2	1-MPAL-2,1-MPAL-1
MYC	2	1-AML-1,KOPN
MYO6	2	KOPN,1-MPAL-1
NEK7	2	1-AML-1,1-MPAL-1
NF1	2	KOPN,1-MPAL-1
NR3C1	2	1-MPAL-2,RS411
NT5C2	2	1-MPAL-2,1-ALL-1
PIWIL4	2	1-MPAL-2,1-AML-2
PPP2R5C	2	RS411,SEM
PROK2	2	1-AML-2,1-MPAL-1
PRSS12	2	RS411,SEM
PTPRC	2	RS411,1-MPAL-1
RHOBTB3	2	KOPN,RS411
RNASEH2B	2	1-MPAL-2,1-MPAL-1
RNASEH2B-AS1	2	1-MPAL-2,1-MPAL-1
RPSAP52	2	1-MPAL-2,SEM
SAMSN1	2	KOPN,1-ALL-1
SGIP1	2	ML2,1-MPAL-1
SNCA	2	1-AML-5,1-MPAL-1
SNCA-AS1	2	1-AML-5,1-MPAL-1
SOX4	2	1-AML-4,1-MPAL-2
SPAG6	2	1-AML-5,KOPN
TCTEX1D1	2	ML2,1-MPAL-1
TOP2B	2	1-MPAL-2,1-MPAL-1
TRA2B	2	1-MPAL-2,1-MPAL-1
TRPS1	2	1-AML-4,ML2
UNC5C	2	1-AML-4,1-AML-1
ZFP36L2	2	1-MPAL-1,1-ALL-1
ZNF217	2	1-MPAL-1,1-ALL-1
ABHD17B	1	1-MPAL-2
ADAM10	1	1-MPAL-1
ADAMTS19	1	ML2
ADGRG6	1	1-AML-5
ADGRL2	1	1-AML-2
AGAP1	1	1-AML-3
AHR	1	1-MPAL-1
AKT3	1	1-AML-4
AMD1	1	1-AML-1
ANKRD29	1	1-AML-1
ANKRD30BL	1	1-AML-1
ANO6	1	KOPN
ANP32A	1	KOPN
ANTXR2	1	1-AML-4
ARHGEF10	1	1-AML-4
ASF1A	1	1-MPAL-1
ASPM	1	1-AML-1
ATP8B4	1	1-AML-1
BACH2	1	KOPN
BAZ1A	1	1-AML-1
BCL2	1	1-MPAL-2
C15orf65	1	1-AML-1
C18orf65	1	1-AML-4
C5orf56	1	1-MPAL-1
C5orf66	1	1-AML-2
C9orf84	1	1-AML-2
CACNA2D1	1	1-AML-5
CAMK2D	1	RS411
CCDC146	1	1-AML-2
CCNH	1	1-AML-3
CCPG1	1	1-AML-1
CDC40	1	1-MPAL-2
CDC5L	1	1-AML-2
CDCA7	1	KOPN
CDK13	1	ML2
CDK14	1	SEM
CDK19	1	1-AML-1
CELF2	1	KOPN
CHD2	1	1-MPAL-2
CHD9	1	1-AML-2
CHST12	1	1-AML-3
CHSY1	1	1-AML-4
CLEC12A	1	1-MPAL-1
CNOT6L	1	1-MPAL-2
COL19A1	1	KOPN
COX18	1	1-AML-1
COX8C	1	1-MPAL-1
CPNE8	1	SEM
CXCR4	1	1-MPAL-2
CXorf21	1	1-MPAL-2
DBX1	1	1-ALL-1
DDX6	1	1-MPAL-1
DENND1B	1	1-AML-1
DLEU7	1	1-MPAL-1
DLEU7-AS1	1	1-MPAL-1
DNAAF4-CCPG1	1	1-AML-1
DNTT	1	1-MPAL-2
DPY19L2P3	1	ML2
EBLN3P	1	1-MPAL-1
EEF1B2	1	1-AML-1
FAM169A	1	ML2
FCGR1A	1	1-AML-2
FGD4	1	1-AML-4
FGL2	1	1-AML-2
FOXC1	1	1-AML-1
FRG1BP	1	1-AML-1
GEN1	1	1-MPAL-1
GMDS	1	1-AML-1
GOLGA8IP	1	1-MPAL-1
HDAC4	1	1-AML-4
HECTD1	1	1-AML-1
HERC2	1	1-MPAL-1
HERC2P9	1	1-MPAL-1
HGF	1	1-AML-5
HHEX	1	1-AML-1
HIST1H1E	1	1-MPAL-1
HIST1H2AK	1	1-MPAL-1
HIST1H2BD	1	1-MPAL-1
HIST1H2BH	1	1-MPAL-1
HIST1H2BN	1	1-MPAL-1
HIST1H3F	1	1-MPAL-1
HIST2H2BF	1	1-AML-2
HMHB1	1	RS411
HMMR	1	1-ALL-1
HOTAIRM1	1	1-AML-5
HOXA1	1	1-AML-5
HOXA2	1	1-AML-5
HOX1-AML-1	1	1-AML-5
IFT80	1	1-MPAL-1
IGF1R	1	SEM
IL12RB2	1	1-AML-5
INPP4B	1	1-AML-4
INSIG2	1	1-AML-1
IPMK	1	1-AML-1
IRAK1BP1	1	1-AML-3
ITGB8	1	1-MPAL-2
KBTBD11	1	1-AML-4
KMT2E	1	1-MPAL-2
KMT2E-AS1	1	1-MPAL-2
LGR5	1	KOPN
LINC00869	1	1-AML-2
LINC01004	1	1-MPAL-2
LINC01138	1	1-AML-2
LINC01578	1	1-MPAL-2
LIPC	1	1-MPAL-1
LMO2	1	1-AML-4
LOC283683	1	1-MPAL-1
LOC286297	1	1-AML-1
LOC344967	1	1-MPAL-1
LOC374443	1	1-MPAL-1
LOC646762	1	ML2
LOC650226	1	ML2
LRRC8C	1	1-MPAL-2
LRRC8C-DT	1	1-MPAL-2
MAP3K1	1	1-MPAL-2
MAP3K13	1	1-AML-1
MAP3K20	1	KOPN
2021-03-07	1	KOPN
MAT2B	1	1-MPAL-1
MCM9	1	1-MPAL-1
MGARP	1	1-AML-4
MIER1	1	ML2
MIR1233-2	1	KOPN
MIR15B	1	1-MPAL-1
MIR16-2	1	1-MPAL-1
MIR3146	1	1-MPAL-2
MIR3175	1	1-MPAL-2
MIR3613	1	1-AML-2
MIR4315-1	1	1-MPAL-2
MIR4437	1	1-AML-4
MIR4785	1	KOPN
MIR620	1	1-MPAL-2
MIRLET7BHG	1	1-AML-2
MND1	1	KOPN
MPPED2	1	1-AML-5
MSI2	1	1-MPAL-2
N4BP2	1	1-MPAL-1
NAA15	1	1-AML-4
NBPF10	1	1-AML-2
NBPF14	1	1-AML-2
NBPF20	1	1-AML-2
NDUFC1	1	1-AML-4
NDUFS1	1	1-AML-1
NEIL3	1	1-AML-1
NIPA2	1	ML2
NKAPP1	1	1-AML-2
NKX2-3	1	1-AML-5
NOTCH2	1	1-AML-2
NOTCH2NLA	1	1-AML-2
NPAS3	1	ML2
NUDCD2	1	1-ALL-1
ORC1	1	1-AML-1
P2RY1	1	ML2
PCDH10	1	KOPN
PCDH9	1	KOPN
PCDH9-AS3	1	KOPN
PCNX1	1	1-AML-4
PCNX4	1	ML2
PDCD6IP	1	1-MPAL-1
PDE4D	1	1-AML-5
PHLPP1	1	1-MPAL-2
PIGK	1	1-AML-2
PITX1	1	1-AML-2
PLEKHA8P1	1	KOPN
PPP1R3G	1	1-AML-5
PPP3CC	1	1-MPAL-2
PRDM8	1	1-AML-4
PRKACB	1	1-AML-1
PRKCZ	1	1-AML-3
PRPF38A	1	1-AML-1
PTPRK	1	ML2
PTPRN2	1	1-AML-1
PTPRR	1	SEM
RBMS1	1	KOPN
REXO1L1P	1	1-AML-1
REXO1L2P	1	1-AML-1
RMND5A	1	1-AML-5
RNF111	1	1-AML-1
ROBO2	1	1-MPAL-1
RREB1	1	1-AML-4
RSRC1	1	1-AML-2
SEMA3A	1	SEM
SHOX2	1	1-AML-2
SLC38A1	1	KOPN
SMAD1	1	RS411
SMAD9	1	RS411
SMC4	1	1-MPAL-1
SMC6	1	1-MPAL-1
SNTG2	1	1-AML-3
SNX10	1	1-AML-4
SNX13	1	1-AML-1
SP4	1	1-AML-1
SSBP2	1	1-AML-5
SSPN	1	ML2
STAG1	1	1-ALL-1
SUGT1P1	1	1-AML-4
SYDE2	1	ML2
TARP	1	1-AML-1
TAX1BP1	1	1-AML-1
TBC1D5	1	1-AML-1
TGFBR2	1	RS411
THSD7A	1	1-MPAL-2
TLK1	1	1-MPAL-2
TMEM267	1	1-AML-1
TNPO1	1	1-AML-4
TRAPPC12	1	1-AML-3
TRHDE	1	SEM
TRHDE-AS1	1	SEM
TRIM13	1	1-AML-2
TSPAN8	1	KOPN
TWISTNB	1	1-MPAL-2
UBASH3B	1	1-MPAL-2
UBE2J1	1	1-MPAL-2
UGT3A2	1	1-MPAL-2
UNC79	1	1-MPAL-1
WASF1	1	1-MPAL-2
WDFY1	1	1-AML-4
WDR66	1	1-MPAL-2
WDR78	1	ML2
WHAMM	1	1-MPAL-1
WNK1	1	1-AML-4
YBEY	1	1-AML-1
ZCCHC2	1	1-AML-1
ZFX	1	1-MPAL-2
ZFX-AS1	1	1-MPAL-2
ZMYND11	1	1-AML-2
ZMYND8	1	1-MPAL-1
ZNF532	1	1-AML-5

## Sheet: Supplementary_Table_3
Supplementary Table 3. Histone modification signature of each gene TSS in buk profiling data of KMT2Ar samples
1= Not marked by H3K4me3 or H3K27me3; 2= Marked by H3K4me3 alone; 3= Marked by H3K27me3 alone; 4= Bivalent, marked by H3K4me3 and H3K27me3
chr	start	end	gene	A107C	A109C	A384C	A4	A5	A6	CD34	K562	KOPN	ML2	RS411	SEM	TB11	TB13
chr1	10874	12874	DDX11L1	2	1	1	2	1	1	1	1	2	2	1	2	1	1
chr1	28961	30961	WASH7P	2	4	2	2	4	2	4	2	4	4	4	4	4	4
chr1	68091	70091	OR4F5	3	3	1	3	3	3	3	1	3	3	1	3	3	3
chr1	139566	141566	LOC729737	1	1	1	1	1	1	3	2	1	1	1	3	1	1
chr1	713068	715068	LOC100288069	2	2	2	2	2	2	2	2	2	2	2	2	2	2
chr1	761971	763971	LINC01128	4	4	4	4	4	2	4	2	2	4	2	2	4	4
chr1	761902	763902	LINC00115	4	4	4	4	4	2	4	2	2	4	2	2	4	4
chr1	811182	813182	FAM41C	3	3	3	1	3	1	3	3	3	3	3	3	3	3
chr1	853817	855817	LINC02593	3	3	3	3	3	3	1	3	3	1	3	3	3	3
chr1	859530	861530	SAMD11	4	4	4	4	4	4	3	3	3	4	3	4	3	3
chr1	893679	895679	NOC2L	2	4	4	4	2	2	4	2	2	2	2	2	4	2
chr1	894967	896967	KLHL17	4	4	4	4	4	4	4	2	2	2	2	2	4	2
chr1	900877	902877	PLEKHN1	4	4	4	4	4	4	3	2	4	2	3	4	4	3
chr1	916473	918473	PERM1	3	3	3	3	3	3	3	3	3	3	3	3	3	3
chr1	934552	936552	HES4	4	4	4	4	3	4	3	2	3	3	3	3	3	3
chr1	947847	949847	ISG15	2	2	2	2	2	2	2	2	2	2	2	4	2	2
chr1	954503	956503	AGRN	4	4	4	4	4	4	3	2	4	2	4	4	4	4
chr1	1008687	1010687	RNF223	3	3	3	3	3	3	3	3	1	3	3	3	3	3
chr1	1050736	1052736	C1orf159	2	2	4	4	4	2	4	2	4	4	4	4	4	2
chr1	1071397	1073397	LINC01342	3	3	3	3	4	3	1	1	4	3	3	3	3	3
chr1	1101484	1103484	MIR200B	3	3	3	3	3	3	1	3	1	3	3	3	3	3
chr1	1102243	1104243	MIR200A	3	3	3	3	3	3	1	3	1	3	3	3	3	3
chr1	1103385	1105385	MIR429	3	3	3	3	3	3	1	3	3	3	3	3	3	3
chr1	1108286	1110286	TTLL10	3	3	3	3	3	3	3	3	3	3	3	3	3	3
chr1	1141089	1143089	TNFRSF18	3	3	3	4	3	3	3	3	4	3	3	3	3	3
chr1	1148548	1150548	TNFRSF4	3	3	3	3	4	3	1	1	1	1	3	3	4	3
chr1	1166447	1168447	SDF4	2	2	2	2	2	2	2	2	2	2	2	2	2	2
chr1	1166629	1168629	B3GALT6	2	2	2	2	2	2	2	2	2	2	2	2	2	2
chr1	1181102	1183102	C1QTNF12	3	3	3	3	3	3	3	1	3	1	1	3	3	3
chr1	1208234	1210234	UBE2J2	2	2	2	2	2	2	2	2	2	2	2	2	2	2
chr1	1214816	1216816	SCNN1D	1	1	1	1	1	1	1	1	1	1	1	3	1	1
chr1	1243989	1245989	ACAP3	2	2	2	2	2	2	2	2	2	2	2	2	2	2
chr1	1242994	1244994	PUSL1	2	2	2	2	2	2	2	2	2	2	2	2	2	2
chr1	1259067	1261067	INTS11	2	2	2	2	2	2	2	2	2	2	2	2	2	2
chr1	1259143	1261143	CPTP	2	2	2	2	2	2	2	2	2	2	2	2	2	2
chr1	1265726	1267726	TAS1R3	1	1	3	3	1	1	1	1	1	1	1	1	1	1
chr1	1283492	1285492	DVL1	2	2	2	2	2	2	2	2	2	2	4	2	2	2
chr1	1296157	1298157	MXRA8	3	3	3	3	3	3	3	1	1	3	1	3	3	3
chr1	1309818	1311818	AURKAIP1	2	2	2	2	2	2	2	2	2	2	2	2	2	2
chr1	1333718	1335718	CCNL2	2	2	2	2	2	2	2	2	2	4	4	4	2	2
chr1	1333910	1335910	MRPL20-AS1	2	2	2	2	2	2	2	2	2	2	4	4	2	2
chr1	1341693	1343693	MRPL20	2	2	2	2	2	2	2	2	2	2	2	2	2	2
chr1	1355824	1357824	ANKRD65	3	3	3	3	1	1	3	1	1	1	3	3	1	3
chr1	1360508	1362508	TMEM88B	3	3	3	3	4	1	1	1	3	1	3	3	3	3
chr1	1369903	1371903	VWA1	3	3	4	4	4	4	2	2	3	1	2	4	3	3
chr1	1384069	1386069	ATAD3C	3	3	3	1	3	3	1	3	1	3	3	3	3	1
chr1	1406164	1408164	ATAD3B	2	2	2	2	2	2	2	2	2	2	2	2	2	2
chr1	1446523	1448523	ATAD3A	2	2	2	2	2	2	2	2	2	2	2	2	2	2
chr1	1474740	1476740	TMEM240	3	4	4	4	3	3	4	1	1	1	1	4	2	3
chr1	1509262	1511262	SSU72	2	2	2	2	2	2	2	2	2	2	2	2	4	2
chr1	1534476	1536476	FNDC10	4	4	4	2	3	2	4	2	3	1	3	3	3	3
chr1	1549795	1551795	MIB2	2	2	2	2	2	2	2	2	2	2	2	2	2	2
chr1	1566560	1568560	MMP23B	4	4	4	4	4	3	3	1	3	1	3	3	3	3
chr1	1654775	1656775	CDK11B	2	2	2	2	2	2	2	2	2	2	4	2	2	2
chr1	1676438	1678438	SLC35E2B	2	2	2	2	2	2	2	2	4	4	2	4	2	2
chr1	1630378	1632378	MMP23A	3	3	3	3	3	3	3	1	3	1	3	3	3	3
chr1	1654791	1656791	CDK11A	2	2	2	2	2	2	2	2	2	2	4	2	2	2
chr1	1676438	1678438	SLC35E2A	2	2	2	2	2	2	2	2	4	4	2	4	2	2
chr1	1710508	1712508	NADK	2	2	2	2	2	2	2	2	2	2	2	2	2	2
chr1	1821526	1823526	GNB1	2	2	2	2	2	2	2	2	2	4	2	2	2	2
chr1	1845266	1847266	CALML6	1	3	1	1	1	3	1	1	1	3	1	3	3	3
chr1	1849740	1851740	TMEM52	2	4	4	4	4	2	2	2	4	4	4	4	2	2
chr1	1934276	1936276	CFAP74	3	3	3	3	1	3	3	3	3	3	3	3	1	1
chr1	1949768	1951768	GABRD	3	3	3	4	1	3	3	3	3	3	3	3	3	3
chr1	1980909	1982909	PRKCZ	4	4	4	4	1	4	4	1	3	3	1	1	1	1
chr1	2138172	2140172	FAAP20	3	3	3	1	3	1	3	1	1	3	3	3	3	3
chr1	2159134	2161134	SKI	2	2	2	2	4	2	2	2	4	2	3	4	4	4
chr1	2321993	2323993	MORN1	2	2	2	2	2	2	2	2	2	4	2	2	2	2
chr1	2283100	2285100	LOC100129534	1	1	1	1	3	1	1	3	1	3	3	3	1	3
chr1	2322214	2324214	RER1	2	2	2	2	2	2	2	2	2	4	2	2	2	2
chr1	2343010	2345010	PEX10	2	2	2	2	2	2	2	2	2	2	4	2	2	4
chr1	2406754	2408754	PLCH2	3	3	1	3	1	3	3	3	1	3	1	3	1	1
chr1	2457035	2459035	PANK4	4	4	4	4	4	2	4	2	4	4	4	4	4	4
chr1	2460684	2462684	HES5	4	3	4	4	3	3	3	3	3	3	3	3	4	3
chr1	2483284	2485284	TNFRSF14-AS1	3	3	3	3	3	1	1	3	1	1	3	3	3	3
chr1	2486805	2488805	TNFRSF14	4	4	2	2	2	2	2	1	2	2	3	4	4	2
chr1	2516899	2518899	PRXL2B	2	4	2	2	2	2	2	2	2	4	4	3	2	4
chr1	2563481	2565481	MMEL1	3	3	1	3	1	3	3	1	1	3	1	3	1	1
chr1	2705230	2707230	TTC34	3	3	3	3	1	3	3	1	1	1	1	1	1	1
chr1	2937046	2939046	ACTRT2	1	3	3	1	1	3	3	3	1	3	3	1	1	1
chr1	2983289	2985289	LINC00982	4	3	3	4	3	3	4	1	1	3	1	1	1	1
chr1	2984742	2986742	PRDM16	4	4	4	4	3	3	4	1	1	1	1	1	1	1
chr1	3043539	3045539	MIR4251	1	3	1	1	1	3	1	3	1	3	3	1	1	1
chr1	3370147	3372147	ARHGEF16	3	4	4	4	4	1	1	1	1	1	3	3	3	3
chr1	3527059	3529059	MEGF6	4	4	4	4	4	4	2	3	2	3	4	4	4	4
chr1	3476354	3478354	MIR551A	1	1	1	1	1	1	1	3	1	3	1	1	1	1
chr1	3540556	3542556	TPRG1L	2	2	2	2	2	2	2	2	2	2	4	4	4	2
chr1	3565671	3567671	WRAP73	4	4	4	4	4	4	4	2	4	2	4	4	4	4
chr1	3568129	3570129	TP73	4	4	4	4	4	4	3	4	2	2	4	3	4	3
chr1	3662937	3664937	TP73-AS1	2	2	2	2	4	2	2	2	4	3	3	3	3	3
chr1	3667965	3669965	CCDC27	3	3	1	1	3	1	1	3	3	3	3	3	3	3
chr1	3688334	3690334	SMIM1	2	2	4	4	4	2	4	2	4	3	1	3	4	3
chr1	3712068	3714068	LRRC47	2	2	2	2	2	2	2	2	2	2	2	2	2	2
chr1	3772797	3774797	CEP104	2	2	2	2	2	2	2	2	2	2	2	2	2	2
chr1	3772845	3774845	DFFB	2	2	2	2	2	2	2	2	2	2	2	2	2	2
chr1	3815857	3817857	C1orf174	2	2	2	2	2	2	2	2	2	2	2	2	2	2
chr1	3815968	3817968	LINC01134	2	2	2	2	2	2	2	2	2	2	2	2	2	2
chr1	3999672	4001672	LINC01346	3	3	3	3	3	1	3	3	3	3	3	3	1	1
chr1	4471111	4473111	LINC01777	1	1	1	1	1	3	1	3	1	1	3	3	1	1
chr1	4714105	4716105	AJAP1	3	3	4	4	1	4	3	1	1	1	1	1	1	1
chr1	5921801	5923801	MIR4689	1	1	1	1	1	1	1	1	1	1	1	1	1	1
chr1	6051533	6053533	NPHP4	2	2	2	2	2	2	2	2	2	2	2	2	2	2
chr1	6051358	6053358	KCNAB2	2	2	2	2	2	2	2	2	2	2	2	2	2	2
chr1	6239194	6241194	CHD5	3	3	3	4	3	3	3	1	3	1	1	3	3	3
chr1	6258679	6260679	RPL22	2	2	2	2	4	4	2	2	2	2	2	2	2	2
chr1	6265189	6267189	RNF207	4	4	4	4	3	3	4	2	3	3	3	3	3	3
chr1	6295044	6297044	ICMT	2	2	2	2	4	2	2	2	2	4	2	4	2	2
chr1	6303252	6305252	HES3	3	3	3	4	3	3	3	3	3	3	3	3	3	3
chr1	6320035	6322035	GPR153	4	4	4	4	4	4	3	2	3	3	4	4	2	2
chr1	6452826	6454826	ACOT7	2	2	2	2	2	2	2	2	2	2	4	4	2	2
chr1	6483730	6485730	HES2	3	4	3	4	3	3	3	3	3	3	3	3	3	3
chr1	6483848	6485848	ESPN	3	4	3	4	3	3	3	3	3	3	3	3	3	3
chr1	6488956	6490956	MIR4252	3	3	3	3	3	3	3	3	3	3	3	3	3	3
chr1	6525255	6527255	TNFRSF25	4	4	4	4	4	3	3	3	3	3	3	3	4	4
chr1	6579121	6581121	PLEKHG5	1	1	1	1	1	1	1	3	1	1	1	3	1	1
chr1	6613658	6615658	NOL9	2	2	2	2	2	2	2	2	2	4	2	2	2	2
chr1	6614338	6616338	TAS1R1	2	2	2	2	2	2	2	2	2	4	2	2	2	2
chr1	6639056	6641056	ZBTB48	2	2	2	2	2	2	2	2	2	4	2	2	2	2
chr1	6661929	6663929	KLHL21	2	2	2	2	2	2	2	2	4	2	4	2	2	2
chr1	6672756	6674756	PHF13	2	2	2	2	4	2	2	2	2	4	2	2	4	2
chr1	6683925	6685925	THAP3	2	2	2	2	2	2	2	2	2	2	2	2	2	2
chr1	6760966	6762966	DNAJC11	2	2	2	2	2	2	2	2	2	2	2	2	2	2
chr1	6844384	6846384	CAMTA1	2	2	2	2	2	2	2	2	2	2	2	4	2	2
chr1	7830329	7832329	VAMP3	2	2	2	2	2	2	2	2	4	2	2	4	4	2
chr1	7843380	7845380	PER3	2	2	2	2	2	2	1	2	2	2	2	2	2	2
chr1	7972294	7974294	UTS2	2	2	3	1	1	2	1	3	2	1	1	1	2	1
chr1	8002225	8004225	TNFRSF9	1	2	3	3	1	1	1	3	3	2	3	2	2	1
chr1	8020714	8022714	PARK7	2	2	2	2	2	2	2	2	4	2	4	2	2	4
chr1	8085393	8087393	ERRFI1	4	4	4	4	4	4	3	4	3	1	3	3	3	3
chr1	8383390	8385390	SLC45A1	3	3	3	3	3	1	1	3	1	3	1	1	1	3
chr1	8876699	8878699	RERE	2	2	2	2	2	2	2	2	2	2	2	2	2	2
chr1	8938151	8940151	ENO1	2	2	2	2	2	2	2	2	2	4	2	2	2	2
chr1	8937894	8939894	ENO1-AS1	2	2	2	2	2	2	2	2	2	4	2	2	2	2
chr1	9004893	9006893	CA6	1	1	1	1	1	1	1	3	1	3	1	3	1	1
chr1	9085404	9087404	SLC2A7	1	1	1	1	1	1	1	3	3	1	1	3	1	1
chr1	9147510	9149510	SLC2A5	1	1	1	1	1	1	1	3	3	3	1	3	3	1
chr1	9188229	9190229	GPR157	2	4	4	4	4	2	2	4	4	2	2	4	4	2
chr1	9210836	9212836	MIR34A	1	1	3	1	1	1	1	3	1	1	1	3	1	1
chr1	9293863	9295863	H6PD	2	2	2	2	2	2	2	2	2	2	2	2	4	2
chr1	9351941	9353941	SPSB1	4	4	4	4	4	4	4	3	2	2	2	2	4	4
chr1	9598528	9600528	SLC25A33	2	2	2	2	2	2	2	2	2	2	2	2	2	2
chr1	9647932	9649932	TMEM201	2	2	2	2	2	2	2	2	2	2	2	2	2	2
chr1	9710790	9712790	PIK3CD	2	2	2	2	2	2	2	4	2	2	2	2	2	2
chr1	9713644	9715644	PIK3CD-AS1	2	2	2	2	2	2	2	3	2	2	2	2	2	2
chr1	9883550	9885550	CLSTN1	2	4	2	2	2	2	2	4	2	2	4	2	4	4
chr1	9969316	9971316	CTNNBIP1	2	2	2	2	2	2	2	2	2	2	2	2	2	2
chr1	10002427	10004427	LZIC	2	2	2	2	2	2	2	4	2	2	2	2	2	2
chr1	10002486	10004486	NMNAT1	2	2	2	2	2	2	2	4	2	2	2	2	2	2
chr1	10056255	10058255	RBP7	4	4	4	4	3	3	3	3	3	1	1	1	3	3
chr1	10092041	10094041	UBE4B	2	2	2	2	2	2	2	2	2	2	2	4	2	2
chr1	10269764	10271764	KIF1B	2	2	4	2	4	2	2	2	2	2	4	2	2	2
chr1	10458085	10460085	PGD	2	2	2	2	2	2	2	2	2	2	2	2	2	2
chr1	10489159	10491159	CENPS	2	2	2	2	2	2	2	2	2	2	2	2	2	2
chr1	10489159	10491159	CENPS-CORT	2	2	2	2	2	2	2	2	2	2	2	2	2	2
chr1	10508776	10510776	CORT	1	3	3	3	1	1	1	1	1	1	1	1	1	1
chr1	10531613	10533613	DFFA	2	2	2	2	2	2	2	2	2	2	2	2	2	2
chr1	10534003	10536003	PEX14	2	2	2	2	2	2	2	2	2	4	2	2	2	2
chr1	10855733	10857733	CASZ1	3	4	4	4	3	3	4	3	3	3	3	3	4	3
chr1	11041094	11043094	C1orf127	3	1	3	3	3	1	3	3	3	3	3	3	1	3
chr1	11071679	11073679	TARDBP	2	2	2	2	2	2	2	2	2	2	2	2	2	2
chr1	11106296	11108296	MASP2	1	1	1	1	1	1	1	3	1	1	1	1	1	1
chr1	11119091	11121091	SRM	2	2	2	2	2	2	2	2	2	2	2	2	2	2
chr1	11158938	11160938	EXOSC10	2	2	2	2	2	2	2	2	2	2	2	2	2	2
chr1	11321608	11323608	MTOR	2	2	2	2	2	2	2	2	2	2	2	4	2	2
chr1	11202955	11204955	MTOR-AS1	1	1	1	1	1	1	1	1	1	1	1	1	1	1
chr1	11248346	11250346	ANGPTL7	1	1	1	1	1	1	1	1	1	1	1	1	1	1
chr1	11332255	11334255	UBIAD1	2	2	2	2	2	2	2	4	2	2	4	2	2	2
chr1	11538295	11540295	DISP3	4	4	4	4	4	3	3	3	2	4	3	4	4	3
chr1	11713888	11715888	FBXO2	4	4	4	4	4	2	4	2	4	1	1	3	4	4
chr1	11713432	11715432	FBXO44	4	4	4	4	4	2	4	2	4	1	3	3	4	4
chr1	11723150	11725150	FBXO6	2	2	2	4	2	2	2	2	2	4	1	3	4	2
chr1	11750678	11752678	MAD2L2	3	3	4	4	4	4	3	1	2	3	4	4	4	4
chr1	11750781	11752781	DRAXIN	3	3	4	4	4	4	3	1	2	3	4	4	4	4
chr1	11795142	11797142	AGTRAP	2	2	2	2	2	2	2	2	2	2	2	4	2	2
chr1	11865160	11867160	MTHFR	2	2	2	2	2	2	2	2	2	2	2	2	2	2
chr1	11865153	11867153	CLCN6	2	2	2	2	2	2	2	2	2	2	2	2	2	2
chr1	11899376	11901376	NPPA-AS1	1	1	1	1	1	1	1	1	1	1	1	1	1	1
chr1	11906840	11908840	NPPA	1	1	1	1	1	1	1	1	1	1	1	1	1	1
chr1	11917992	11919992	NPPB	3	3	3	3	3	3	3	3	3	3	3	3	3	3
chr1	11985485	11987485	KIAA2013	2	2	2	2	2	2	2	4	2	2	2	2	2	2
chr1	11993724	11995724	PLOD1	2	2	2	2	2	2	2	2	2	2	2	2	2	2
chr1	12039238	12041238	MFN2	2	2	2	2	2	2	2	4	2	2	2	2	2	2
chr1	12078299	12080299	MIIP	2	2	2	2	2	2	2	2	2	2	2	4	2	2
chr1	12122434	12124434	TNFRSF8	3	3	3	3	3	3	3	2	3	3	3	3	3	3
chr1	12226060	12228060	TNFRSF1B	2	2	2	2	2	2	4	2	2	2	3	2	2	2
chr1	12250762	12252762	MIR4632	1	1	1	1	1	1	1	1	1	1	1	1	1	1
chr1	12289113	12291113	VPS13D	2	2	2	2	2	2	2	2	2	4	2	4	2	2
chr1	12566300	12568300	SNORA59B	1	1	1	1	1	1	1	1	1	1	1	1	1	1
chr1	12676820	12678820	DHRS3	4	4	4	4	2	4	4	2	4	4	4	4	2	2
chr1	12703566	12705566	AADACL4	3	1	3	1	1	1	1	1	3	1	1	3	1	1
chr1	12775118	12777118	AADACL3	3	3	3	3	3	3	3	3	3	3	3	3	3	3
chr1	12805163	12807163	C1orf158	3	3	3	1	3	3	1	3	3	3	3	3	3	1
chr1	12833984	12835984	PRAMEF12	3	3	1	3	1	3	3	3	3	3	3	3	3	1
chr1	12850546	12852546	PRAMEF1	3	3	1	1	3	3	3	3	1	3	3	3	1	1
chr1	12890264	12892264	PRAMEF11	3	3	3	3	3	3	3	3	3	3	3	3	1	3
chr1	12907237	12909237	HNRNPCL3	3	3	3	1	3	3	3	3	1	3	3	3	1	1
chr1	12907578	12909578	HNRNPCL1	3	3	3	3	3	3	3	3	1	3	3	3	1	1
chr1	12915941	12917941	PRAMEF2	3	1	1	1	1	3	1	3	3	3	3	3	3	1
chr1	12945025	12947025	PRAMEF4	3	3	3	3	3	3	3	3	3	3	3	3	1	3
chr1	12957094	12959094	PRAMEF10	3	3	1	1	1	3	3	1	3	3	3	3	3	1
chr1	13006406	13008406	PRAMEF6	3	3	3	3	3	3	3	3	3	3	3	3	1	1
chr1	13034543	13036543	PRAMEF22	1	1	1	3	3	3	1	3	3	3	3	3	3	1
chr1	13183326	13185326	HNRNPCL2	3	3	3	3	3	3	3	3	1	3	3	3	3	3
chr1	13420176	13422176	PRAMEF9	3	3	3	3	3	3	3	3	3	3	3	3	3	1
chr1	13451656	13453656	PRAMEF13	1	3	1	1	3	3	1	3	3	3	3	3	1	1
chr1	13697405	13699405	PRAMEF19	1	3	1	1	3	3	3	3	1	3	3	3	1	1
chr1	13515066	13517066	PRAMEF20	1	3	1	1	3	3	3	1	3	3	3	3	1	1
chr1	13715088	13717088	PRAMEF17	1	3	1	1	1	3	3	3	3	3	3	3	1	1
chr1	13839242	13841242	LRRC38	3	3	3	3	4	3	3	3	3	3	3	3	3	2
chr1	13909252	13911252	PDPN	3	3	4	4	4	4	3	3	3	3	3	3	3	3
chr1	14025735	14027735	PRDM2	2	4	4	2	4	2	2	4	4	1	4	4	4	4
chr1	14924213	14926213	KAZN	4	3	4	4	3	3	3	3	3	3	3	3	3	3
chr1	15477960	15479960	TMEM51-AS1	4	4	4	4	3	4	4	3	3	3	3	3	3	4
chr1	15478028	15480028	TMEM51	4	4	4	4	3	4	4	3	3	3	3	3	3	4
chr1	15572768	15574768	FHAD1	3	3	3	3	1	3	3	3	3	3	3	3	3	1
chr1	15735391	15737391	EFHD2	2	2	2	2	2	2	2	2	4	4	4	4	4	4
chr1	15763938	15765938	CTRC	1	1	1	1	1	1	1	1	3	1	1	3	3	3
chr1	15782223	15784223	CELA2A	1	1	3	3	3	1	1	3	3	3	3	3	3	3
chr1	15801596	15803596	CELA2B	1	1	1	1	1	1	1	1	3	3	1	3	1	1
chr1	15850285	15852285	CASP9	2	2	2	2	2	2	2	2	2	2	4	2	2	2
chr1	15852352	15854352	DNAJC16	2	2	2	2	2	2	2	2	2	4	2	2	2	2
chr1	15910605	15912605	AGMAT	4	4	2	4	2	1	1	1	4	2	3	3	2	2
chr1	15942953	15944953	DDI2	2	2	2	2	2	2	2	2	2	2	2	4	2	2
chr1	15985364	15987364	RSC1A1	1	1	1	1	1	1	1	1	1	1	1	1	1	1
chr1	16009827	16011827	PLEKHM2	2	2	2	2	2	2	2	2	2	2	2	2	2	2
chr1	16061809	16063809	SLC25A34	1	1	1	1	1	1	1	1	1	1	1	1	1	1
chr1	16067987	16069987	TMEM82	1	3	1	1	1	1	1	1	1	1	3	3	1	1
chr1	16082154	16084154	FBLIM1	3	3	3	3	3	3	3	3	3	3	3	3	3	3
chr1	16133194	16135194	UQCRHL	1	1	3	1	1	1	1	3	1	3	1	1	1	1
chr1	16173642	16175642	FLJ37453	2	2	2	2	2	2	2	2	2	2	2	2	2	2
chr1	16173359	16175359	SPEN	2	2	2	2	2	2	2	2	2	2	2	2	2	2
chr1	16301627	16303627	ZBTB17	2	2	2	2	2	2	2	2	2	2	2	2	2	2
chr1	16329731	16331731	SRARP	1	3	1	1	1	1	1	3	3	3	3	1	3	1
chr1	16344370	16346370	CLCNKA	3	3	3	3	2	1	1	1	3	3	3	2	1	3
chr1	16345089	16347089	HSPB7	3	3	3	3	3	1	1	1	3	3	3	1	3	3
chr1	16354621	16356621	CLCNKB	3	3	3	3	3	3	3	1	3	3	3	1	3	3
chr1	16399127	16401127	FAM131C	3	4	3	4	3	3	3	3	3	3	3	3	3	3
chr1	16481582	16483582	EPHA2	4	4	4	4	3	4	3	1	3	3	3	3	3	3
chr1	16538104	16540104	ARHGEF19	3	1	3	1	3	1	1	3	3	3	3	3	3	3
chr1	16562659	16564659	CPLANE2	2	2	2	2	2	2	2	2	2	2	2	4	2	2
chr1	16677948	16679948	FBXO42	2	2	2	2	2	2	2	2	2	2	2	2	2	2
chr1	16692525	16694525	SZRD1	2	2	2	2	2	2	2	2	2	2	2	2	2	2
chr1	16762919	16764919	SPATA21	1	1	1	1	1	1	1	1	3	3	1	1	1	1
chr1	16766167	16768167	NECAP2	2	2	2	2	2	2	2	2	2	2	2	2	2	2
chr1	16818196	16820196	CROCCP3	1	1	1	1	1	1	1	3	1	3	1	3	1	1
chr1	16939100	16941100	NBPF1	4	4	4	4	4	4	4	4	4	4	4	4	4	4
chr1	16970178	16972178	CROCCP2	2	2	4	2	2	2	2	2	4	2	2	4	2	2
chr1	16971069	16973069	MST1P2	4	4	4	4	4	4	4	4	4	4	4	4	2	4
chr1	17045652	17047652	ESPNP	3	3	3	3	3	3	3	3	3	3	3	3	3	3
chr1	17065768	17067768	CROCC	2	2	4	2	2	2	4	2	4	4	4	4	2	4
chr1	17089975	17091975	MST1L	3	3	3	3	3	3	3	3	3	3	3	3	3	3
chr1	17307081	17309081	MFAP2	3	3	3	3	3	3	3	3	3	3	3	3	3	3
chr1	17337423	17339423	ATP13A2	2	2	2	4	2	2	2	2	2	2	2	4	4	2
chr1	17379665	17381665	SDHB	2	2	2	2	2	2	2	2	2	4	4	4	2	2
chr1	17444948	17446948	PADI2	4	4	4	4	4	2	3	3	3	3	3	3	4	3
chr1	17530621	17532621	PADI1	3	1	3	1	3	1	1	3	3	3	3	3	3	3
chr1	17574593	17576593	PADI3	3	1	1	1	1	1	1	3	3	3	3	3	1	3
chr1	17633690	17635690	PADI4	3	3	3	2	3	1	1	3	3	1	3	3	3	3
chr1	17697741	17699741	PADI6	3	1	1	1	1	1	1	3	3	3	3	3	1	1
chr1	17765250	17767250	RCC2	2	2	2	2	4	2	2	2	4	2	4	4	4	2
chr1	17845827	17847827	ARHGEF10L	3	3	3	3	1	1	3	3	3	3	3	3	3	3
chr1	18080808	18082808	ACTL8	1	1	1	1	1	1	1	1	1	1	1	1	1	1
chr1	18433240	18435240	IGSF21	3	3	3	4	3	3	3	1	3	1	3	3	3	3
chr1	18806424	18808424	KLHDC7A	3	3	3	3	1	3	1	3	1	3	1	3	3	1
chr1	18956500	18958500	PAX7	3	3	3	4	3	3	3	3	3	3	3	3	3	3
chr1	19185155	19187155	TAS1R2	3	3	1	3	3	3	1	3	3	3	3	3	3	1
chr1	19228293	19230293	ALDH4A1	2	2	2	2	2	2	2	4	2	2	2	4	4	2
chr1	19208769	19210769	MIR4695	1	1	1	1	1	1	1	1	1	1	1	1	1	1
chr1	19281826	19283826	IFFO2	2	4	4	4	4	2	2	4	2	4	4	4	4	4
chr1	19535746	19537746	UBR4	2	2	2	2	2	2	2	2	2	2	2	2	2	2
chr1	19577053	19579053	EMC1	2	2	2	2	2	2	2	2	2	2	2	2	2	2
chr1	19577075	19579075	MRTO4	2	2	2	2	2	2	2	2	2	2	2	2	2	2
chr1	19599568	19601568	AKR7L	3	1	3	3	1	3	3	1	1	1	1	1	1	1
chr1	19614280	19616280	AKR7A3	4	2	4	4	1	2	3	1	1	1	3	1	1	1
chr1	19621230	19623230	LOC100506730	1	1	1	1	1	1	1	1	1	1	1	1	1	1
chr1	19637640	19639640	AKR7A2	2	2	2	2	2	2	2	2	2	2	2	2	2	2
chr1	19637740	19639740	PQLC2	2	2	2	2	2	2	2	2	2	2	2	2	2	2
chr1	19811066	19813066	CAPZB	2	2	2	2	2	2	2	2	2	2	2	2	2	2
chr1	19922471	19924471	MINOS1	2	2	2	2	2	2	2	2	2	2	2	2	2	2
chr1	19922471	19924471	MINOS1-NBL1	2	2	2	2	2	2	2	2	2	2	2	2	2	2
chr1	19933301	19935301	RPS14P3	1	1	1	1	1	1	1	1	1	1	1	1	1	1
chr1	19968723	19970723	NBL1	4	4	4	4	3	4	4	3	3	3	3	4	4	3
chr1	19990780	19992780	HTR6	3	3	3	4	3	3	3	3	3	3	3	3	3	3
chr1	20125758	20127758	TMCO4	2	2	2	2	2	2	2	4	2	2	2	2	2	2
chr1	20140771	20142771	RNF186	1	1	1	3	3	1	1	3	3	3	1	1	1	1
chr1	20207888	20209888	OTUD3	2	2	2	2	2	2	2	2	2	2	2	2	2	2
chr1	20249110	20251110	PLA2G2E	1	1	1	1	3	1	3	3	1	3	3	3	3	1
chr1	20305932	20307932	PLA2G2A	3	1	3	3	3	1	3	4	3	3	3	3	3	3
chr1	20353672	20355672	PLA2G5	3	1	3	3	3	3	3	3	3	3	3	3	3	3
chr1	20445059	20447059	PLA2G2D	3	1	1	1	1	1	3	3	3	3	1	3	1	1
chr1	20464823	20466823	PLA2G2F	3	1	1	1	1	1	1	3	1	3	1	3	1	1
chr1	20500687	20502687	PLA2G2C	1	1	1	1	1	1	3	1	1	2	3	1	1	1
chr1	20511578	20513578	UBXN10	4	2	4	4	2	4	3	2	2	3	1	4	4	3
chr1	20616412	20618412	VWA5B1	3	3	3	3	3	3	3	3	4	3	3	3	3	3
chr1	20754287	20756287	LINC01141	3	3	3	3	3	1	3	3	3	3	3	3	3	3
chr1	20811728	20813728	CAMK2N1	4	4	4	4	4	4	3	4	3	4	3	3	4	3
chr1	20833674	20835674	MUL1	2	2	2	2	2	2	2	4	4	2	4	4	2	2
chr1	20877932	20879932	FAM43B	3	3	4	4	3	3	4	3	3	3	3	3	4	3
chr1	20914444	20916444	CDA	3	3	4	4	3	3	3	3	3	3	3	3	3	3
chr1	20958948	20960948	PINK1	2	2	2	2	4	2	2	2	2	2	4	4	2	2
chr1	20987037	20989037	DDOST	2	2	2	2	2	2	2	4	2	2	2	2	2	2
chr1	21043317	21045317	KIF17	3	3	3	4	3	3	3	4	3	3	3	3	3	3
chr1	21058330	21060330	SH2D5	4	4	4	4	4	4	4	1	4	4	3	3	4	4
chr1	21112799	21114799	HP1BP3	2	2	2	2	2	2	2	2	2	2	2	2	2	2
chr1	21502381	21504381	EIF4G3	2	2	2	2	2	2	2	2	2	2	2	2	2	2
chr1	21671034	21673034	ECE1	4	4	4	4	4	4	4	2	4	2	4	4	3	3
chr1	21618783	21620783	LOC100506801	4	4	4	4	4	3	3	3	3	1	3	3	3	3
chr1	21765583	21767583	NBPF3	4	4	4	4	4	3	4	4	4	4	4	4	4	4
chr1	21834858	21836858	ALPL	3	3	3	4	4	3	3	3	3	3	3	3	3	3
chr1	21994856	21996856	RAP1GAP	4	4	4	4	4	3	3	2	3	3	3	3	4	4
chr1	22108688	22110688	USP48	2	2	2	2	2	2	2	2	2	4	4	2	2	2
chr1	22137758	22139758	LDLRAD2	3	1	3	1	1	3	1	1	3	1	3	3	1	1
chr1	22262750	22264750	HSPG2	2	2	4	4	2	2	2	4	3	4	4	4	2	2
chr1	22302418	22304418	CELA3B	1	1	1	1	1	1	1	3	3	3	1	1	1	1
chr1	22327149	22329149	CELA3A	1	1	1	1	1	1	1	3	3	1	1	3	1	1
chr1	22350707	22352707	LINC00339	2	2	2	2	2	2	2	2	2	2	2	4	2	2
chr1	22378120	22380120	CDC42	2	2	2	2	2	2	2	2	2	2	2	2	2	2
chr1	22469385	22471385	WNT4	3	3	4	4	3	3	3	3	3	3	3	3	3	3
chr1	22777344	22779344	ZBTB40	2	2	2	2	2	2	2	2	2	2	2	4	2	2
chr1	22889004	22891004	EPHA8	3	3	3	4	3	3	3	3	3	3	3	3	3	3
chr1	22962118	22964118	C1QA	3	3	1	1	3	1	3	3	1	3	3	3	1	3
chr1	22969118	22971118	C1QC	3	3	3	3	1	1	3	3	3	1	3	3	3	1
chr1	22978682	22980682	C1QB	3	1	3	1	1	1	3	3	3	3	3	3	1	1
chr1	23036331	23038331	EPHB2	4	4	4	4	3	3	3	3	3	3	3	3	4	3
chr1	23045010	23047010	MIR4684	1	1	3	3	3	3	1	3	3	3	3	3	1	3
chr1	23188719	23190719	MIR4253	1	1	1	1	1	1	1	3	3	3	3	3	1	3
chr1	23341343	23343343	TEX46	1	1	1	1	1	1	1	1	1	3	3	1	1	1
chr1	23344941	23346941	KDM1A	2	2	2	2	2	2	2	2	2	4	2	2	2	2
chr1	23369798	23371798	MIR3115	1	1	1	1	1	1	1	1	1	1	1	1	1	1
chr1	23503301	23505301	LUZP1	4	4	4	4	2	2	2	4	2	4	1	2	2	2
chr1	23520222	23522222	HTR1D	3	3	1	3	3	3	3	3	3	3	1	3	1	3
chr1	23669853	23671853	HNRNPR	2	2	2	2	2	2	2	2	2	2	4	2	2	2
chr1	23695357	23697357	ZNF436	2	2	2	2	2	4	2	2	2	4	2	2	2	2
chr1	23694464	23696464	ZNF436-AS1	2	2	2	2	2	2	2	2	2	4	2	2	2	2
chr1	23750261	23752261	TCEA3	4	4	4	4	3	3	4	1	3	3	3	3	4	3
chr1	23810057	23812057	ASAP3	4	4	4	4	4	4	4	2	4	4	4	4	4	4
chr1	23856712	23858712	E2F2	2	2	4	2	2	3	1	2	2	2	2	2	2	2
chr1	23885285	23887285	ID3	4	4	4	4	4	4	4	2	2	4	2	2	4	4
chr1	23906985	23908985	MDS2	1	1	1	3	1	1	3	3	3	3	3	1	1	1
chr1	24017269	24019269	RPL11	2	2	2	2	2	2	2	2	2	2	2	2	2	2
chr1	24068856	24070856	ELOA	2	2	2	2	2	2	2	2	2	2	2	2	2	2
chr1	24103787	24105787	ELOA-AS1	2	2	2	2	2	2	2	2	2	2	2	2	2	2
chr1	24103876	24105876	PITHD1	2	2	2	2	2	2	2	2	2	2	2	2	2	2
chr1	24116646	24118646	LYPLA2	2	2	2	2	2	2	2	2	2	2	2	2	2	2
chr1	24126294	24128294	GALE	2	2	2	2	2	2	2	2	2	2	2	2	2	2
chr1	24164110	24166110	HMGCL	2	2	4	2	2	2	2	4	2	4	4	4	2	3
chr1	24193859	24195859	FUCA1	2	2	4	2	2	2	2	2	2	2	2	2	2	2
chr1	24238817	24240817	CNR2	2	3	2	1	1	1	1	1	2	2	1	2	2	1
chr1	24254560	24256560	MIR378F	1	1	1	1	1	1	1	3	1	3	1	1	1	1
chr1	24285301	24287301	PNRC2	2	2	2	2	2	2	2	2	2	2	2	2	2	2
chr1	24305953	24307953	SRSF10	2	2	2	2	2	2	2	4	2	2	4	2	2	2
chr1	24437665	24439665	MYOM3	3	3	3	3	1	1	3	3	3	3	3	3	3	3
chr1	24468775	24470775	IL22RA1	3	4	3	3	1	1	3	3	1	4	3	3	2	1
chr1	24512765	24514765	IFNLR1	4	4	4	4	2	2	3	3	2	1	2	4	2	2
chr1	24525730	24527730	LOC284632	1	1	1	1	1	1	3	3	1	3	1	3	1	1
chr1	24644812	24646812	GRHL3	3	3	3	3	3	3	3	3	3	3	3	3	3	3
chr1	24740587	24742587	STPG1	2	2	2	2	2	2	2	2	4	2	4	4	2	2
chr1	24741245	24743245	NIPAL3	2	2	2	2	2	2	2	2	2	2	4	4	2	2
chr1	24827850	24829850	RCAN3AS	2	2	2	2	2	2	2	2	2	4	2	2	2	2
chr1	24827841	24829841	RCAN3	2	2	2	2	2	2	2	2	2	4	2	2	2	2
chr1	24881567	24883567	NCMAP	3	3	4	3	4	3	3	3	3	3	3	3	4	3
chr1	24968594	24970594	SRRM1	2	2	2	2	2	2	2	2	2	2	4	2	2	2
chr1	25070760	25072760	CLIC4	2	2	4	2	2	2	2	2	2	2	2	2	4	2
chr1	25290612	25292612	RUNX3	2	1	2	1	1	2	1	3	2	1	1	4	4	1
chr1	25558013	25560013	SYF2	2	2	2	2	2	2	2	2	2	4	2	2	2	2
chr1	25663656	25665656	RSRP1	2	2	2	2	2	2	2	2	2	2	2	4	2	2
chr1	25597981	25599981	RHD	1	1	1	1	1	1	1	2	1	1	1	1	1	3
chr1	25663789	25665789	TMEM50A	2	2	2	2	2	2	2	2	2	2	2	4	2	2
chr1	25755683	25757683	RHCE	2	2	2	2	2	2	2	2	2	2	2	4	2	2
chr1	25756388	25758388	MACO1	2	2	2	2	2	2	2	2	2	2	2	2	2	2
chr1	25869076	25871076	LDLRAP1	2	2	2	2	2	2	2	2	2	2	2	4	4	4
chr1	25942959	25944959	MAN1C1	4	4	4	4	2	2	3	3	2	2	4	4	2	4
chr1	26125667	26127667	SELENON	2	4	2	2	2	2	2	2	2	2	2	2	2	4
chr1	26145397	26147397	MTFR1L	2	2	2	2	2	2	2	2	2	2	2	2	2	2
chr1	26149097	26151097	LOC646471	1	1	1	1	1	1	1	1	1	1	1	1	1	1
chr1	26184848	26186848	AUNIP	2	2	2	2	2	2	2	2	2	2	2	2	2	2
chr1	26196744	26198744	PAQR7	1	1	1	1	1	1	1	1	1	1	1	2	1	1
chr1	26232368	26234368	STMN1	2	2	2	4	2	2	2	2	2	2	4	4	2	2
chr1	26231945	26233945	MIR3917	2	2	2	4	2	2	2	2	2	2	4	4	2	2
chr1	26323648	26325648	PAFAH2	2	2	2	2	2	2	2	2	2	2	2	2	2	2
chr1	26347271	26349271	EXTL1	1	1	3	1	3	1	1	1	1	1	1	3	1	1
chr1	26371604	26373604	SLC30A2	3	3	3	4	3	3	3	1	3	3	3	3	3	3
chr1	26393125	26395125	TRIM63	3	3	3	3	3	3	3	1	3	3	3	3	3	3
chr1	26436656	26438656	PDIK1L	2	2	2	2	2	2	2	2	2	2	2	2	4	2
chr1	26484511	26486511	FAM110D	3	3	3	3	3	3	3	1	3	1	3	3	3	3
chr1	26495388	26497388	ZNF593	2	2	2	2	2	4	2	2	2	2	4	4	2	2
chr1	26502981	26504981	CNKSR1	1	1	1	1	1	1	1	1	1	1	1	1	1	1
chr1	26516119	26518119	CATSPER4	1	1	1	3	3	1	1	3	1	3	1	1	1	3
chr1	26559693	26561693	CEP85	2	2	2	2	2	2	4	2	4	2	2	4	2	2
chr1	26605213	26607213	SH3BGRL3	2	2	2	2	2	2	2	2	2	2	2	2	2	2
chr1	26643756	26645756	UBXN11	2	2	2	2	2	2	2	2	2	3	1	2	2	1
chr1	26643411	26645411	CD52	2	2	2	2	4	1	2	2	2	3	1	2	2	1
chr1	26679621	26681621	CRYBG2	1	3	1	3	3	1	1	1	1	1	3	3	1	3
chr1	26698266	26700266	ZNF683	1	1	1	3	3	1	1	1	1	1	3	3	3	1
chr1	26736269	26738269	LIN28A	3	3	3	3	3	3	3	1	3	3	3	3	3	3
chr1	26757773	26759773	DHDDS	2	2	2	2	2	2	2	2	2	2	2	4	2	2
chr1	26797902	26799902	HMGN2	2	2	2	2	2	2	2	2	2	2	2	2	2	2
chr1	26855249	26857249	RPS6KA1	2	2	2	2	2	2	2	2	2	2	2	2	2	2
chr1	26880033	26882033	MIR1976	1	1	1	1	1	1	1	1	1	1	1	2	1	1
chr1	27021522	27023522	ARID1A	2	2	2	2	2	2	2	2	2	2	2	2	2	2
chr1	27113454	27115454	PIGV	2	2	2	2	2	2	2	2	2	2	2	2	2	2
chr1	27152201	27154201	ZDHHC18	2	2	2	2	2	2	2	2	2	2	2	2	2	2
chr1	27188633	27190633	SFN	2	2	3	1	2	1	1	1	2	1	1	1	2	2
chr1	27215869	27217869	GPN2	2	2	2	2	2	2	2	2	2	2	2	2	2	2
chr1	27225962	27227962	GPATCH3	2	2	2	2	2	2	2	2	2	2	2	2	2	2
chr1	27239567	27241567	NR0B2	1	1	1	1	1	1	1	1	3	3	1	3	1	3
chr1	27247213	27249213	NUDC	2	2	2	2	2	2	2	2	2	2	2	2	2	2
chr1	27285901	27287901	KDF1	4	4	4	4	4	3	3	4	3	1	3	3	3	3
chr1	27319195	27321195	TRNP1	4	4	4	4	4	4	4	4	3	3	3	3	4	3
chr1	27338333	27340333	TENT5B	4	4	4	4	4	4	4	2	1	1	3	3	2	4
chr1	27480621	27482621	SLC9A1	2	2	2	2	2	2	2	2	2	2	2	2	2	2
chr1	27560007	27562007	WDTC1	2	2	2	2	2	2	2	2	2	2	2	2	2	2
chr1	27647636	27649636	TMEM222	2	2	2	2	2	2	2	2	2	4	2	2	2	2
chr1	27649365	27651365	ACTG1P20	2	2	2	1	2	2	2	2	2	2	2	2	2	2
chr1	27667483	27669483	SYTL1	2	2	2	2	2	2	2	2	2	2	2	2	2	2
chr1	27692337	27694337	MAP3K6	2	4	4	4	2	2	2	2	4	2	2	2	2	2
chr1	27700315	27702315	FCN3	1	1	3	1	1	1	1	1	1	1	1	3	1	1
chr1	27708805	27710805	CD164L2	3	1	3	3	3	1	1	3	1	1	1	3	1	1
chr1	27718148	27720148	GPR3	2	2	2	4	2	2	1	2	2	4	1	2	1	1
chr1	27815678	27817678	WASF2	2	2	2	2	2	2	2	2	2	2	2	4	2	2
chr1	27929361	27931361	AHDC1	2	2	2	4	2	2	2	2	2	2	2	2	2	2
chr1	27960727	27962727	FGR	2	2	4	2	4	2	2	3	3	3	3	3	2	3
chr1	27997724	27999724	IFI6	2	2	2	2	2	2	2	2	2	1	2	2	2	1
chr1	28051490	28053490	FAM76A	2	2	2	2	2	2	2	2	2	2	2	4	2	2
chr1	28098694	28100694	STX12	2	2	2	2	2	2	2	4	2	2	2	2	2	2
chr1	28156252	28158252	PPP1R8	2	2	2	2	2	2	2	2	2	2	2	2	2	2
chr1	28159912	28161912	SCARNA1	1	1	1	1	1	1	1	1	1	1	1	2	1	1
chr1	28198055	28200055	THEMIS2	2	2	2	2	2	2	2	4	2	2	4	4	2	2
chr1	28240236	28242236	RPA2	2	2	2	2	2	2	2	2	2	2	2	2	2	2
chr1	28260504	28262504	SMPDL3B	3	3	3	3	3	1	2	3	3	1	3	3	3	3
chr1	28285504	28287504	XKR8	2	2	2	2	2	2	2	2	2	2	2	2	2	2
chr1	28414148	28416148	EYA3	2	2	2	2	2	2	2	2	2	2	2	2	2	2
chr1	28519447	28521447	PTAFR	1	1	1	1	1	1	1	1	1	1	1	3	1	1
chr1	28558542	28560542	DNAJC8	2	2	2	2	2	2	2	2	2	2	2	2	2	2
chr1	28561602	28563602	ATP5IF1	2	2	2	2	2	2	2	2	2	4	2	2	2	2
chr1	28584963	28586963	SESN2	2	2	4	2	2	2	2	2	2	2	4	4	2	4
chr1	28654513	28656513	MED18	2	2	2	2	2	2	2	4	2	2	4	2	2	2
chr1	28695093	28697093	PHACTR4	2	2	2	2	2	2	2	2	2	2	2	2	2	2
chr1	28831455	28833455	SNHG3	2	2	2	2	2	2	2	2	2	2	2	2	2	2
chr1	28831455	28833455	RCC1	2	2	2	2	2	2	2	2	2	2	2	2	2	2
chr1	28878529	28880529	TRNAU1AP	2	2	2	2	2	2	2	2	2	2	2	2	2	2
chr1	28907383	28909383	SNHG12	2	2	2	2	2	2	2	2	2	2	4	2	2	2
chr1	28904334	28906334	SNORD99	1	1	1	1	1	1	1	2	2	2	2	2	2	1
chr1	28905405	28907405	SNORA61	2	2	2	2	2	2	2	2	2	2	2	2	2	2
chr1	28906024	28908024	SNORA44	2	2	2	2	2	2	2	2	2	2	2	2	2	2
chr1	28906565	28908565	SNORA16A	2	2	2	2	2	2	2	2	2	2	2	2	2	2
chr1	28917712	28919712	RAB42	2	4	2	2	2	2	3	1	3	2	3	3	2	4
chr1	28968604	28970604	TAF12	2	2	2	2	2	2	2	2	2	4	2	2	2	2
chr1	28974112	28976112	RNU11	2	2	2	2	2	2	4	2	2	2	2	2	2	2
chr1	28994240	28996240	GMEB1	2	2	2	2	2	2	2	2	2	2	2	2	2	2
chr1	29062133	29064133	YTHDF2	2	2	2	2	2	2	2	2	2	2	2	2	2	2
chr1	29137654	29139654	OPRD1	3	3	3	4	3	3	3	3	3	3	3	3	3	3
chr1	29212603	29214603	EPB41	2	2	2	2	2	2	2	2	2	2	2	2	2	2
chr1	29449421	29451421	TMEM200B	4	4	4	4	4	4	4	2	3	1	3	3	4	3
chr1	29507637	29509637	SRSF4	2	2	2	2	2	2	2	2	2	2	2	2	2	2
chr1	29556454	29558454	MECR	2	2	2	2	2	2	2	2	2	2	4	4	2	2
chr1	29562028	29564028	PTPRU	4	4	4	4	4	4	3	4	3	3	3	3	3	3
chr1	31195432	31197432	MATN1	1	1	1	1	1	1	1	1	1	1	1	1	3	1
chr1	31190619	31192619	MATN1-AS1	2	2	2	2	4	2	2	4	4	2	4	4	4	2
chr1	31229683	31231683	LAPTM5	2	2	2	2	2	2	2	1	4	2	4	4	2	2
chr1	31211079	31213079	MIR4420	1	1	1	1	1	1	1	1	1	1	1	1	1	1
chr1	31380480	31382480	SDC3	4	4	4	4	3	3	3	2	3	3	3	3	3	3
chr1	31537763	31539763	PUM1	2	2	2	2	2	2	2	2	2	2	2	2	2	2
chr1	31421052	31423052	SNORD103A	1	1	1	1	1	1	1	1	1	1	1	1	1	1
chr1	31440084	31442084	SNORD103C	1	1	1	1	1	1	1	1	1	1	1	1	1	1
chr1	31711734	31713734	NKAIN1	3	4	4	4	3	3	3	3	3	3	3	3	3	3
chr1	31768644	31770644	SNRNP40	2	2	2	2	2	2	2	2	2	2	2	2	2	2
chr1	31768842	31770842	ZCCHC17	2	2	2	2	2	2	2	2	2	2	2	2	2	2
chr1	31844923	31846923	FABP3	4	4	2	4	4	1	2	1	3	1	3	3	2	4
chr1	31881412	31883412	SERINC2	3	3	3	3	3	3	3	3	3	3	3	3	3	3
chr1	31970839	31972839	LINC01225	3	1	1	1	2	1	1	3	2	1	2	2	2	2
chr1	31983036	31985036	LINC01226	1	1	1	1	1	1	1	3	1	1	1	1	1	1
chr1	32041086	32043086	TINAGL1	3	3	3	3	3	3	1	3	3	3	3	3	3	3
chr1	32082301	32084301	HCRTR1	3	4	4	4	4	3	3	3	3	1	3	3	3	3
chr1	32109838	32111838	PEF1	2	2	2	2	2	2	2	4	2	2	2	2	2	2
chr1	32168768	32170768	COL16A1	3	3	3	3	3	3	3	3	3	3	3	3	3	3
chr1	32228648	32230648	ADGRB2	4	4	4	4	4	4	4	3	4	3	3	4	4	4
chr1	32223336	32225336	MIR4254	3	3	3	3	3	3	3	3	3	3	3	3	3	3
chr1	32280580	32282580	SPOCD1	1	1	1	1	1	1	1	2	1	1	1	1	1	1
chr1	32402988	32404988	PTP4A2	2	2	2	2	2	2	2	2	2	2	2	2	2	2
chr1	32478295	32480295	KHDRBS1	2	2	2	2	2	2	2	2	2	2	2	2	2	2
chr1	32537503	32539503	TMEM39B	2	2	2	2	2	2	2	2	2	2	2	2	2	2
chr1	32572644	32574644	KPNA6	2	2	2	2	2	2	2	2	2	2	2	2	2	2
chr1	32644345	32646345	TXLNA	2	2	2	2	2	2	2	2	2	2	2	2	2	2
chr1	32665202	32667202	CCDC28B	2	2	2	2	2	2	2	2	2	2	2	2	2	2
chr1	32670236	32672236	IQCC	2	2	2	2	2	2	2	2	2	2	2	2	2	2
chr1	32673695	32675695	DCDC2B	1	1	1	1	1	1	1	2	1	1	1	1	1	1
chr1	32686926	32688926	TMEM234	2	2	2	2	2	2	2	2	2	2	2	2	2	2
chr1	32686185	32688185	EIF3I	2	2	2	2	2	2	2	2	2	2	2	2	2	2
chr1	32706311	32708311	MTMR9LP	2	4	4	4	2	2	2	1	2	2	3	2	2	2
chr1	32711818	32713818	FAM167B	1	1	1	1	1	1	1	1	1	1	1	1	1	1
chr1	32715840	32717840	LCK	2	2	2	2	1	1	1	3	2	1	2	2	1	1
chr1	32756708	32758708	HDAC1	2	2	2	2	2	2	2	2	2	2	2	2	2	2
chr1	32800840	32802840	MARCKSL1	2	4	4	4	2	2	2	2	2	1	2	2	2	2
chr1	32826862	32828862	TSSK3	1	1	2	4	1	3	3	1	1	1	1	1	3	1
chr1	32826844	32828844	FAM229A	1	1	2	4	1	3	3	1	1	1	1	1	3	1
chr1	32859062	32861062	BSDC1	2	2	2	2	2	2	2	2	2	2	4	2	2	2
chr1	32929658	32931658	ZBTB8B	3	3	3	3	3	3	3	3	3	1	1	3	3	3
chr1	32929658	32931658	ZBTB8A	3	3	3	3	3	3	3	3	3	1	1	3	3	3
chr1	33115185	33117185	ZBTB8OS	2	2	2	2	2	4	2	2	2	2	2	2	2	2
chr1	33115749	33117749	RBBP4	2	2	2	2	2	2	2	2	2	2	2	2	2	2
chr1	33167361	33169361	SYNC	4	4	4	4	4	4	4	4	3	1	3	3	2	4
chr1	33206512	33208512	KIAA1522	4	4	4	4	4	4	2	4	3	2	3	3	4	4
chr1	33282633	33284633	YARS	2	2	2	2	2	2	2	2	2	2	2	2	2	2
chr1	33282043	33284043	S100PBP	2	2	2	2	2	2	2	2	2	2	2	2	2	2
chr1	33337082	33339082	FNDC5	3	3	3	4	4	3	3	3	3	1	3	3	3	3
chr1	33351098	33353098	HPCA	3	3	3	4	3	3	3	3	3	1	3	3	3	3
chr1	33365953	33367953	TMEM54	3	4	4	4	3	3	3	3	3	2	3	3	3	3
chr1	33429286	33431286	RNF19B	2	2	2	2	2	2	2	2	2	2	2	2	2	2
chr1	33501512	33503512	AK2	2	2	2	2	2	2	2	2	2	2	2	4	2	2
chr1	33545714	33547714	AZIN2	4	2	4	4	4	4	4	4	3	2	4	4	2	4
chr1	33646671	33648671	TRIM62	2	2	4	4	2	2	2	4	4	2	2	2	2	2
chr1	33721174	33723174	ZNF362	2	2	2	2	2	2	2	4	2	2	2	2	2	2
chr1	33785699	33787699	A3GALT2	1	1	1	1	1	1	1	3	1	1	1	1	1	1
chr1	33895615	33897615	PHC2	4	2	4	4	3	2	2	4	3	4	4	4	4	4
chr1	33797093	33799093	MIR3605	1	1	1	1	1	1	1	1	1	1	1	1	1	1
chr1	33937232	33939232	ZSCAN20	2	2	2	2	2	2	2	4	4	2	4	2	2	1
chr1	34630443	34632443	CSMD2	3	3	4	4	3	3	3	3	3	1	3	3	3	3
chr1	34325076	34327076	HMGB4	3	3	3	1	3	3	3	1	3	3	3	3	3	3
chr1	34333557	34335557	CSMD2-AS1	1	3	1	1	3	1	1	1	3	3	3	3	3	1
chr1	34631624	34633624	C1orf94	3	3	3	4	3	3	3	3	3	3	3	3	3	3
chr1	35219648	35221648	GJB5	3	1	1	1	3	1	1	3	3	3	3	3	1	3
chr1	35224342	35226342	GJB4	3	1	3	1	3	3	1	3	3	3	3	3	3	3
chr1	35245790	35247790	GJB3	3	3	3	3	3	3	3	3	3	3	3	3	3	3
chr1	35257171	35259171	GJA4	3	3	3	3	3	3	3	3	3	3	3	3	3	3
chr1	35324417	35326417	SMIM12	2	2	2	2	2	2	2	2	2	2	2	2	2	2
chr1	35369984	35371984	DLGAP3	3	3	1	1	1	3	3	3	1	3	3	3	3	1
chr1	35449948	35451948	LOC653160	2	2	2	2	2	2	2	2	2	2	2	2	2	2
chr1	35449948	35451948	TMEM35B	2	2	2	2	2	2	2	2	2	2	2	2	2	2
chr1	35496569	35498569	ZMYM6	2	2	2	2	2	2	2	2	2	2	2	2	2	2
chr1	35543972	35545972	ZMYM1	2	2	2	2	2	2	2	2	2	2	2	2	2	2
chr1	35657743	35659743	SFPQ	2	2	2	2	2	2	2	2	4	2	2	2	2	2
chr1	35733568	35735568	ZMYM4	2	2	2	2	2	2	2	2	2	2	2	2	2	2
chr1	36022551	36024551	KIAA0319L	2	2	2	2	2	2	2	2	2	2	2	2	2	2
chr1	36022393	36024393	NCDN	2	2	2	2	2	2	2	2	2	2	2	2	2	2
chr1	36037971	36039971	TFAP2E	4	3	4	4	3	4	3	3	3	1	1	3	3	3
chr1	36106445	36108445	PSMB2	2	2	2	2	2	2	2	2	2	2	2	2	2	2
chr1	36183790	36185790	C1orf216	2	2	2	2	4	2	2	2	2	2	4	4	2	2
chr1	36234551	36236551	CLSPN	2	2	2	2	2	2	2	2	2	2	2	2	2	2
chr1	36272828	36274828	AGO4	2	2	2	2	2	2	2	2	2	2	4	2	2	2
chr1	36334409	36336409	AGO1	1	1	1	1	1	1	1	2	1	1	1	1	1	1
chr1	36395319	36397319	AGO3	2	2	2	2	2	2	2	2	2	2	2	2	2	2
chr1	36548676	36550676	TEKT2	4	4	4	4	4	4	4	1	3	1	3	3	4	3
chr1	36553453	36555453	ADPRHL2	2	2	2	2	2	2	2	2	2	2	2	2	2	2
chr1	36564850	36566850	COL8A2	1	1	1	1	1	2	1	1	1	1	1	1	1	1
chr1	36620654	36622654	TRAPPC3	2	2	2	2	2	2	2	2	2	2	2	2	2	2
chr1	36620803	36622803	MAP7D1	2	2	2	2	2	2	2	2	2	2	2	2	2	2
chr1	36689017	36691017	THRAP3	2	2	2	2	2	2	2	2	2	2	2	2	2	2
chr1	36770994	36772994	SH3D21	2	2	2	2	2	2	2	2	2	1	2	2	2	2
chr1	36788755	36790755	EVA1B	4	2	4	4	4	2	4	4	4	1	2	2	4	2
chr1	36850485	36852485	STK40	2	2	2	2	2	2	2	2	2	2	2	2	2	2
chr1	36862493	36864493	LSM10	2	2	2	2	2	2	2	2	2	4	2	2	2	2
chr1	36915086	36917086	OSCP1	2	2	2	2	2	2	2	1	2	2	2	4	2	2
chr1	36929040	36931040	MRPS15	2	2	2	2	2	2	2	2	2	2	2	4	2	2
chr1	36947915	36949915	CSF3R	2	2	2	2	2	2	2	3	3	2	3	3	1	2
chr1	37498844	37500844	GRIK3	3	3	3	4	3	3	3	3	3	1	3	3	3	3
chr1	37626164	37628164	MIR4255	3	3	3	1	1	3	1	1	3	1	3	3	1	1
chr1	37939044	37941044	LINC01137	2	2	2	2	4	2	2	4	4	2	4	4	4	2
chr1	37939119	37941119	ZC3H12A	2	2	2	2	4	2	2	4	4	2	4	4	4	2
chr1	37979420	37981420	MEAF6	2	2	2	2	2	2	2	2	2	2	2	2	2	2
chr1	37965595	37967595	MIR5581	1	1	1	1	1	1	1	1	1	1	1	1	1	1
chr1	38018945	38020945	SNIP1	2	2	2	2	2	2	2	2	2	2	2	2	2	2
chr1	38021520	38023520	DNALI1	1	1	1	1	3	1	1	1	1	1	1	3	1	1
chr1	38060586	38062586	GNL2	2	2	2	2	2	2	2	2	2	2	4	4	2	2
chr1	38099595	38101595	RSPO1	4	4	4	4	3	4	3	3	3	3	3	3	3	3
chr1	38156888	38158888	C1orf109	2	2	2	2	2	2	2	4	2	2	4	2	4	2
chr1	38157073	38159073	CDCA8	2	2	2	2	2	2	2	4	2	2	4	2	4	2
chr1	38229824	38231824	EPHA10	3	3	3	3	3	3	3	3	3	3	3	3	3	3
chr1	38258774	38260774	MANEAL	4	4	4	4	4	4	3	4	2	2	2	2	2	4
chr1	38272473	38274473	C1orf122	2	2	2	2	2	2	2	2	2	2	2	2	2	2
chr1	38272865	38274865	YRDC	2	2	2	2	2	2	2	2	2	2	2	2	2	2
chr1	38324292	38326292	MTF1	2	2	2	2	2	2	2	2	2	2	2	2	2	2
chr1	38411729	38413729	INPP5B	2	2	2	2	2	2	2	2	2	2	4	2	2	2
chr1	38454761	38456761	SF3A3	2	2	2	2	2	2	2	2	2	2	4	2	2	2
chr1	38470187	38472187	FHL3	2	4	4	4	2	2	2	2	4	2	3	4	4	4
chr1	38477384	38479384	UTP11	2	2	2	2	2	2	2	2	2	2	4	2	2	2
chr1	38511450	38513450	POU3F1	4	4	4	4	3	4	3	4	3	3	3	3	3	3
chr1	38553903	38555903	MIR3659	3	3	3	3	3	3	1	3	3	3	3	3	3	3
chr1	38679439	38681439	LINC01343	3	3	3	3	3	3	3	3	3	3	3	3	3	3
chr1	39339166	39341166	RRAGC	2	2	2	2	2	2	2	2	2	2	2	2	2	2
chr1	39338050	39340050	MYCBP	2	2	2	2	2	2	2	2	2	2	2	2	2	2
chr1	39346298	39348298	GJA9-MYCBP	1	1	3	1	1	1	1	1	1	1	1	1	1	1
chr1	39406456	39408456	RHBDL2	1	1	1	1	3	1	3	3	1	3	1	3	1	3
chr1	39455916	39457916	AKIRIN1	2	2	2	2	2	2	2	2	2	2	2	2	2	2
chr1	39490967	39492967	NDUFS5	2	2	2	2	2	2	2	2	2	2	2	2	2	2
chr1	39546089	39548089	MACF1	4	4	4	4	4	3	4	4	3	3	3	3	4	4
chr1	39874176	39876176	KIAA0754	2	2	2	2	2	2	2	2	2	2	2	2	2	2
chr1	39956318	39958318	BMP8A	4	4	4	4	4	4	3	4	2	3	3	3	3	3
chr1	40024370	40026370	PPIEL	2	1	2	2	1	2	2	1	1	1	1	1	1	1
chr1	40041521	40043521	PABPC4	2	2	2	2	2	2	2	2	2	2	2	2	2	2
chr1	40032182	40034182	SNORA55	1	1	1	1	1	1	1	1	1	1	1	1	1	1
chr1	40104348	40106348	HEYL	4	4	4	4	4	4	4	3	3	3	3	3	3	3
chr1	40136710	40138710	NT5C1A	4	4	4	4	3	3	4	3	3	4	3	3	4	3
chr1	40156089	40158089	HPCAL4	4	3	4	4	3	3	3	3	3	3	3	3	3	3
chr1	40203517	40205517	PPIE	2	2	2	2	2	2	2	2	4	2	2	2	2	2
chr1	40253533	40255533	BMP8B	4	4	4	4	4	4	3	4	2	1	4	4	4	2
chr1	40236020	40238020	OXCT2	3	4	4	4	3	4	3	3	3	3	3	3	3	3
chr1	40348177	40350177	TRIT1	2	2	2	2	2	2	2	2	2	2	2	2	2	2
chr1	40366687	40368687	MYCL	4	4	4	4	4	4	4	4	3	2	4	4	4	4
chr1	40419784	40421784	MFSD2A	2	2	2	2	2	2	1	3	4	2	2	2	2	2
chr1	40505255	40507255	CAP1	2	2	2	2	2	2	2	2	2	2	4	2	2	2
chr1	40562142	40564142	PPT1	2	2	2	2	2	2	2	2	4	2	2	2	2	2
chr1	40626041	40628041	RLF	2	2	2	2	2	2	2	2	2	2	4	2	2	2
chr1	40712573	40714573	TMCO2	1	1	1	1	1	1	1	1	1	1	1	1	1	1
chr1	40722722	40724722	ZMPSTE24	2	2	2	2	2	2	2	2	2	4	2	2	2	2
chr1	40782060	40784060	COL9A2	4	4	4	4	4	2	4	1	4	3	3	4	4	4
chr1	40838378	40840378	SMAP2	2	2	2	2	2	2	2	2	2	4	2	4	2	2
chr1	40914774	40916774	ZFP69B	2	2	2	2	2	2	2	2	2	2	2	2	2	2
chr1	40942302	40944302	ZFP69	2	2	2	2	2	2	2	2	2	2	2	2	2	2
chr1	40973433	40975433	EXO5	2	2	2	2	2	2	2	4	4	2	2	4	2	2
chr1	40996233	40998233	ZNF684	2	2	2	2	2	2	2	2	2	2	2	2	2	2
chr1	41130324	41132324	RIMS3	2	2	2	4	4	2	2	2	2	2	2	2	2	1
chr1	41156242	41158242	NFYC	2	2	2	2	2	2	2	2	2	4	2	2	2	2
chr1	41156933	41158933	NFYC-AS1	2	2	2	2	2	2	2	2	2	4	2	2	2	2
chr1	41219027	41221027	MIR30E	1	1	1	1	1	1	1	1	1	1	1	1	1	1
chr1	41221956	41223956	MIR30C1	1	1	1	1	1	1	1	1	1	1	1	1	1	1
chr1	41248684	41250684	KCNQ4	4	4	4	4	4	4	3	2	4	3	3	3	4	3
chr1	41327018	41329018	CITED4	2	2	2	2	4	2	4	2	4	4	4	4	4	4
chr1	41444007	41446007	CTPS1	2	2	2	2	2	2	2	4	2	2	2	2	2	2
chr1	41479262	41481262	SLFNL1-AS1	1	1	1	1	1	1	1	1	1	1	1	1	1	1
chr1	41486427	41488427	SLFNL1	1	1	1	1	1	1	1	1	1	1	1	1	1	1
chr1	41706815	41708815	SCMH1	2	2	2	2	2	2	2	2	2	2	2	2	2	2
chr1	41949344	41951344	EDN2	3	3	3	3	3	1	3	3	3	1	3	3	1	3
chr1	42500596	42502596	HIVEP3	2	2	4	2	4	2	2	4	3	4	3	4	4	4
chr1	42618092	42620092	GUCA2B	1	1	1	1	3	1	1	3	1	3	1	3	1	3
chr1	42629395	42631395	GUCA2A	1	1	1	1	1	1	1	3	1	1	1	1	1	1
chr1	42800548	42802548	FOXJ3	2	2	2	2	2	2	2	2	4	4	2	2	2	2
chr1	42845468	42847468	RIMKLA	4	4	4	4	4	4	4	3	3	3	3	4	4	3
chr1	42920938	42922938	ZMYND12	2	2	2	2	2	2	2	4	2	2	2	2	2	2
chr1	42921173	42923173	PPCS	2	2	2	2	2	2	2	4	2	2	2	2	2	2
chr1	42928025	42930025	CCDC30	2	2	2	2	2	2	2	3	2	1	4	2	4	2
chr1	43123048	43125048	PPIH	2	2	2	2	2	2	2	2	2	2	2	2	2	2
chr1	43147066	43149066	YBX1	2	2	2	2	2	2	2	2	2	4	2	2	2	2
chr1	43204925	43206925	CLDN19	1	1	1	1	1	1	1	3	1	1	1	1	1	1
chr1	43231755	43233755	P3H1	2	2	2	2	2	2	2	2	2	2	2	2	2	2
chr1	43231916	43233916	C1orf50	2	2	2	2	2	2	2	2	2	2	2	2	2	2
chr1	43252661	43254661	TMEM269	1	1	3	1	1	1	1	1	1	1	1	1	1	1
chr1	43282059	43284059	SVBP	2	2	2	2	2	2	2	2	2	2	2	2	2	2
chr1	43281776	43283776	ERMAP	2	2	2	2	2	2	2	2	2	2	2	2	2	2
chr1	43311244	43313244	ZNF691	2	2	2	2	2	2	2	2	2	2	2	2	2	2
chr1	43423847	43425847	SLC2A1	4	4	4	4	4	2	2	2	2	4	4	4	2	4
chr1	43423720	43425720	SLC2A1-AS1	4	4	4	4	4	2	2	2	2	4	4	4	2	4
chr1	43612594	43614594	FAM183A	3	3	3	3	3	3	3	3	3	3	3	3	3	3
chr1	43735607	43737607	EBNA1BP2	3	3	3	1	3	1	2	3	3	3	3	3	1	3
chr1	43637001	43639001	CFAP57	2	2	2	2	2	2	2	4	2	2	2	2	2	2
chr1	43734665	43736665	TMEM125	1	3	1	3	3	1	2	3	3	3	3	3	1	3
chr1	43750288	43752288	C1orf210	1	3	3	1	1	1	1	3	3	3	3	3	1	3
chr1	43765566	43767566	TIE1	1	1	1	1	2	1	1	3	1	3	1	1	1	1
chr1	43802475	43804475	MPL	1	1	1	1	1	1	2	3	1	1	3	1	1	1
chr1	43823626	43825626	CDC20	2	2	2	2	2	2	2	2	2	2	2	4	2	2
chr1	43832745	43834745	ELOVL1	2	2	2	2	2	2	2	2	2	2	2	2	2	2
chr1	43854483	43856483	MED8	2	2	2	2	2	2	2	2	2	2	2	2	2	2
chr1	43854556	43856556	SZT2	2	2	2	2	2	2	2	2	2	2	2	2	2	2
chr1	43918660	43920660	HYI	2	2	2	2	2	2	2	3	4	2	4	4	2	2
chr1	43995547	43997547	PTPRF	4	4	4	4	4	4	4	3	3	3	3	3	4	4
chr1	44114797	44116797	KDM4A	2	2	2	2	2	2	2	4	4	4	2	4	2	2
chr1	44172012	44174012	KDM4A-AS1	2	2	2	2	2	2	2	2	2	2	2	2	2	2
chr1	44170495	44172495	ST3GAL3	2	1	2	1	2	2	2	2	2	2	2	2	2	2
chr1	44397992	44399992	ARTN	4	4	4	4	2	4	3	1	1	1	1	1	4	2
chr1	44411478	44413478	IPO13	2	2	2	2	2	2	2	2	2	2	2	2	2	2
chr1	44434653	44436653	DPH2	2	2	2	2	2	2	2	2	2	2	2	2	2	2
chr1	44439602	44441602	ATP6V0B	2	2	2	2	2	2	2	2	2	2	2	2	2	2
chr1	44443874	44445874	B4GALT2	2	2	2	2	4	2	2	2	2	2	2	4	2	4
chr1	44456280	44458280	CCDC24	2	2	2	2	2	2	2	2	2	4	2	2	2	2
chr1	44496164	44498164	SLC6A9	4	4	4	4	4	2	2	2	4	4	4	4	4	4
chr1	44513030	44515030	KLF17	1	1	1	1	1	1	1	1	3	3	1	1	1	1
chr1	44678125	44680125	DMAP1	2	2	2	2	2	2	2	2	2	2	2	2	2	2
chr1	44819939	44821939	ERI3	2	2	2	2	2	2	2	2	2	2	2	2	2	2
chr1	44869960	44871960	RNF220	4	2	4	4	2	4	2	3	2	4	2	4	4	2
chr1	45010165	45012165	MIR5584	1	1	3	3	1	1	1	3	1	3	1	1	3	1
chr1	45139099	45141099	TMEM53	2	2	2	2	2	2	2	4	2	2	2	2	2	2
chr1	45139394	45141394	ARMH1	2	2	2	2	2	2	2	4	2	4	2	2	2	2
chr1	45204490	45206490	KIF2C	2	2	2	2	2	2	2	2	2	2	2	2	2	2
chr1	45240246	45242246	RPS8	2	2	2	2	2	2	2	2	2	2	2	2	2	2
chr1	45240537	45242537	SNORD55	2	2	2	2	2	2	2	2	2	2	2	2	2	2
chr1	45241164	45243164	SNORD46	2	2	2	2	2	2	2	2	2	2	2	2	2	2
chr1	45242514	45244514	SNORD38A	2	2	2	2	2	1	2	2	2	2	2	2	2	1
chr1	45243062	45245062	SNORD38B	2	1	2	1	1	1	1	2	2	2	2	2	2	1
chr1	45252426	45254426	BEST4	1	3	1	1	1	1	1	1	1	2	1	2	1	1
chr1	45265036	45267036	PLK3	2	2	2	2	2	2	2	2	2	2	2	2	2	2
chr1	45273154	45275154	BTBD19	2	1	1	2	2	2	1	2	2	2	4	2	2	1
chr1	45271957	45273957	TCTEX1D4	1	1	1	2	2	2	1	2	2	2	3	2	2	1
chr1	45307616	45309616	PTCH2	3	4	4	4	2	1	2	2	3	3	3	3	2	1
chr1	45451394	45453394	EIF2B3	2	2	2	2	2	2	2	2	4	2	2	2	2	2
chr1	45476027	45478027	HECTD3	2	2	2	2	2	2	2	2	2	4	2	2	2	2
chr1	45476805	45478805	UROD	2	2	2	2	2	2	2	2	2	4	2	2	2	2
chr1	45671250	45673250	ZSWIM5	4	4	4	4	4	4	4	4	3	4	3	4	4	4
chr1	45768582	45770582	LINC01144	2	2	2	2	2	2	2	2	2	4	2	4	2	2
chr1	45791545	45793545	HPDL	2	2	4	4	2	2	2	1	2	2	2	2	2	2
chr1	45805142	45807142	MUTYH	2	2	2	2	2	2	2	2	2	2	4	2	2	2
chr1	45804342	45806342	TOE1	2	2	2	2	2	2	2	2	2	2	4	2	2	2
chr1	45955840	45957840	TESK2	2	2	2	2	2	2	2	2	2	2	4	4	4	2
chr1	45964751	45966751	CCDC163	2	2	2	2	2	2	2	2	2	2	2	4	2	2
chr1	45964856	45966856	MMACHC	2	2	2	2	2	2	2	2	2	2	2	4	2	2
chr1	45987562	45989562	PRDX1	2	2	2	4	2	2	2	2	2	2	2	2	4	2
chr1	46015455	46017455	AKR1A1	2	2	2	2	2	2	2	2	2	2	2	2	2	2
chr1	46048660	46050660	NASP	2	2	2	2	2	2	2	2	2	2	2	2	2	2
chr1	46088731	46090731	CCDC17	1	1	1	1	1	1	1	1	1	3	1	1	1	1
chr1	46151302	46153302	GPBP1L1	2	2	2	2	2	2	2	2	2	2	4	2	2	2
chr1	46111357	46113357	RPS15AP10	1	1	1	1	1	1	1	1	1	1	1	1	1	1
chr1	46152847	46154847	TMEM69	2	2	2	2	2	2	2	2	2	2	2	2	2	2
chr1	46215485	46217485	IPP	2	2	2	2	2	2	2	2	2	2	2	2	2	2
chr1	46268285	46270285	MAST2	2	2	2	2	2	2	2	2	2	2	2	2	2	2
chr1	46641160	46643160	PIK3R3	1	1	1	1	1	1	1	1	1	1	1	1	1	1
chr1	46639749	46641749	TSPAN1	1	1	3	1	1	1	1	3	1	1	1	1	1	3
chr1	46684977	46686977	POMGNT1	1	1	1	1	3	1	1	3	1	3	1	3	1	3
chr1	46668006	46670006	LURAP1	4	4	4	3	4	1	2	2	4	1	3	3	2	3
chr1	46712367	46714367	RAD54L	2	2	2	2	2	2	2	2	2	2	4	2	2	2
chr1	46768038	46770038	LRRC41	2	2	2	2	2	2	2	4	2	2	2	2	2	2
chr1	46768380	46770380	UQCRH	2	2	2	2	2	2	2	4	2	2	2	2	2	2
chr1	46804849	46806849	NSUN4	2	2	2	2	2	2	2	2	2	4	2	2	2	2
chr1	46858939	46860939	FAAH	2	2	4	4	2	2	3	3	4	2	3	1	2	4
chr1	46898499	46900499	FAAHP1	3	1	1	3	3	3	3	3	3	3	3	3	3	3
chr1	46971668	46973668	DMBX1	3	1	3	3	3	3	3	1	3	3	3	3	3	3
chr1	47003368	47005368	MKNK1-AS1	3	3	3	3	3	1	3	3	3	3	3	3	3	3
chr1	47015887	47017887	KNCN	3	3	3	1	3	1	3	3	3	3	3	3	3	3
chr1	47081563	47083563	MKNK1	2	2	2	2	2	2	2	2	2	2	2	4	2	2
chr1	47081563	47083563	MOB3C	2	2	2	2	2	2	2	2	2	2	2	4	2	2
chr1	47133099	47135099	ATPAF1	2	2	2	2	4	2	2	2	4	2	2	4	2	2
chr1	47183736	47185736	EFCAB14	2	2	2	2	2	2	2	2	2	2	2	4	2	2
chr1	47136497	47138497	TEX38	1	1	1	1	1	1	1	1	1	1	1	1	1	1
chr1	47138708	47140708	EFCAB14-AS1	1	1	1	1	1	1	1	1	1	1	1	1	1	1
chr1	47263670	47265670	CYP4B1	3	3	3	1	1	3	3	3	3	3	3	3	1	3
chr1	47365147	47367147	CYP4Z2P	3	1	3	3	1	3	3	3	3	3	3	3	1	1
chr1	47406156	47408156	CYP4A11	3	3	3	3	3	3	3	3	3	3	3	3	3	3
chr1	47426036	47428036	CYP4X1	3	3	3	3	3	3	3	3	3	3	3	3	3	3
chr1	47532160	47534160	CYP4Z1	3	3	3	3	3	3	3	3	3	3	3	3	3	3
chr1	47602107	47604107	CYP4A22	3	3	3	3	3	3	1	3	3	3	3	3	3	3
chr1	47643922	47645922	LINC00853	4	4	4	4	3	2	2	2	4	4	3	3	4	3
chr1	47654771	47656771	PDZK1IP1	3	3	1	1	3	1	1	1	3	3	3	3	1	3
chr1	47696892	47698892	TAL1	4	4	4	4	4	4	4	2	3	3	3	3	4	3
chr1	47778819	47780819	STIL	2	2	2	2	2	2	2	2	2	4	2	2	2	2
chr1	47798469	47800469	CMPK1	2	2	2	2	2	2	2	2	2	2	2	2	2	2
chr1	47880744	47882744	FOXE3	3	3	3	4	3	3	3	3	1	1	1	1	1	1
chr1	47900689	47902689	FOXD2	4	4	4	4	4	4	4	2	4	4	2	2	4	4
chr1	47899313	47901313	FOXD2-AS1	3	3	3	4	4	3	3	1	3	1	1	3	3	3
chr1	48461562	48463562	TRABD2B	4	4	4	4	3	3	4	3	1	3	3	3	3	3
chr1	48647100	48649100	SKINT1L	3	3	3	3	3	3	1	3	3	3	1	1	3	3
chr1	48687357	48689357	SLC5A9	1	1	1	1	1	1	1	1	3	3	1	3	1	3
chr1	48936876	48938876	SPATA6	2	4	2	2	2	2	2	4	3	1	4	2	4	4
chr1	50488626	50490626	AGBL4	4	4	4	4	3	3	4	1	1	3	1	3	1	3
chr1	49241547	49243547	BEND5	2	4	4	4	2	2	2	3	2	4	2	2	2	2
chr1	50512686	50514686	ELAVL4	3	3	4	3	3	3	3	1	1	3	1	1	3	3
chr1	50888119	50890119	DMRTA2	4	4	4	4	4	4	3	3	3	3	3	3	3	3
chr1	51424936	51426936	FAF1	2	2	2	2	2	2	2	2	2	2	2	2	2	2
chr1	51432608	51434608	CDKN2C	2	2	2	2	2	2	2	2	2	2	2	2	4	2
chr1	51566906	51568906	C1orf185	3	1	1	1	3	1	1	3	3	1	1	1	3	3
chr1	51700945	51702945	RNF11	2	2	2	2	2	2	2	2	2	2	2	2	2	2
chr1	51809785	51811785	TTC39A	3	3	3	4	3	3	3	3	3	1	3	3	3	3
chr1	51983995	51985995	EPS15	2	2	2	2	2	2	2	2	2	2	2	2	2	2
chr1	52041851	52043851	OSBPL9	1	1	1	1	1	1	1	1	1	1	1	1	1	1
chr1	52343609	52345609	NRDC	2	2	2	2	2	2	2	2	2	2	2	2	2	2
chr1	52301074	52303074	MIR761	1	1	1	1	1	1	1	1	1	1	1	1	1	1
chr1	52455436	52457436	RAB3B	3	4	4	4	4	3	3	4	3	3	3	3	4	3
chr1	52520843	52522843	TXNDC12	2	2	2	2	2	2	2	2	2	2	2	2	2	2
chr1	52498472	52500472	KTI12	2	2	2	2	2	2	2	2	2	2	2	2	2	2
chr1	52520857	52522857	BTF3L4	2	2	2	2	2	2	2	2	2	2	2	2	2	2
chr1	52606766	52608766	ZFYVE9	4	4	4	4	2	4	2	2	2	2	2	4	4	4
chr1	52830877	52832877	CC2D1B	2	2	2	2	2	2	2	2	2	2	2	2	2	2
chr1	52869143	52871143	ORC1	2	2	2	2	2	2	2	2	2	2	2	2	2	2
chr1	52869219	52871219	PRPF38A	2	2	2	2	2	2	2	2	2	2	2	2	2	2
chr1	53018130	53020130	TUT4	2	2	2	2	2	2	2	2	2	2	2	2	4	2
chr1	53067043	53069043	GPX7	2	2	2	2	2	2	2	1	2	2	4	4	2	2
chr1	53098066	53100066	SHISAL2A	4	2	2	2	4	2	3	1	2	1	3	3	4	4
chr1	53163038	53165038	COA7	2	2	2	2	2	2	2	4	2	2	2	2	2	2
chr1	53191131	53193131	ZYG11B	2	2	2	2	2	2	2	2	2	2	2	2	2	2
chr1	53307183	53309183	ZYG11A	4	4	3	4	3	4	3	2	3	1	1	1	1	3
chr1	53391851	53393851	ECHDC2	4	4	4	4	4	4	4	4	4	2	4	4	2	4
chr1	53391901	53393901	SCP2	4	4	4	4	4	4	4	4	4	2	4	4	2	4
chr1	53526724	53528724	PODN	3	4	4	4	3	3	4	3	3	3	3	3	3	3
chr1	53607289	53609289	SLC1A7	1	1	1	1	3	1	1	3	3	1	3	3	1	3
chr1	53661101	53663101	CPT2	2	2	2	2	2	2	2	2	2	2	2	2	2	2
chr1	53685289	53687289	C1orf123	2	2	2	2	2	2	2	2	2	2	2	2	2	2
chr1	53703282	53705282	MAGOH	2	2	2	2	2	2	2	2	2	2	2	2	2	2
chr1	53703282	53705282	LOC100507564	2	2	2	2	2	2	2	2	2	2	2	2	2	2
chr1	53792821	53794821	LRP8	2	2	2	2	2	2	2	2	2	2	2	2	2	2
chr1	53904693	53906693	SLC25A3P1	1	1	1	1	3	1	1	3	3	3	1	1	1	3
chr1	53924072	53926072	DMRTB1	1	1	1	1	1	1	1	3	3	3	1	1	1	1
chr1	54198877	54200877	GLIS1	3	3	3	3	3	3	3	3	3	3	3	3	3	3
chr1	54303225	54305225	NDC1	2	2	2	2	2	2	2	2	2	2	2	2	2	2
chr1	54354487	54356487	YIPF1	2	2	2	2	2	2	2	2	2	2	2	2	2	2
chr1	54358861	54360861	DIO1	1	1	3	1	1	1	1	1	1	3	1	3	1	1
chr1	54410288	54412288	HSPB11	2	2	2	2	2	2	2	2	2	2	2	2	2	2
chr1	54410999	54412999	LRRC42	2	2	2	2	2	2	2	2	2	2	2	2	2	2
chr1	54482859	54484859	LDLRAD1	1	1	1	3	3	1	1	3	3	3	3	3	1	3
chr1	54518111	54520111	TMEM59	2	2	2	2	2	2	2	4	2	4	2	4	2	2
chr1	54518274	54520274	TCEANC2	2	2	2	2	2	2	2	4	2	4	2	4	2	2
chr1	54518752	54520752	MIR4781	2	2	2	2	2	2	2	4	2	2	2	4	2	2
chr1	54617679	54619679	CDCP2	1	1	1	1	1	1	1	3	1	1	1	1	3	3
chr1	54664746	54666746	CYB5RL	2	2	2	2	2	2	2	2	2	2	2	2	2	2
chr1	54664840	54666840	MRPL37	2	2	2	2	2	2	2	2	2	4	2	2	2	2
chr1	54871068	54873068	SSBP3	2	2	2	2	2	2	2	2	2	4	4	2	4	2
chr1	55006930	55008930	ACOT11	4	4	4	4	4	2	2	4	3	4	2	4	4	3
chr1	55088200	55090200	FAM151A	1	3	1	1	3	1	1	3	3	3	3	3	1	3
chr1	55106427	55108427	MROH7	1	3	1	1	3	1	1	1	3	3	3	3	3	1
chr1	55106427	55108427	MROH7-TTC4	1	3	1	1	3	1	1	1	3	3	3	3	3	1
chr1	55180495	55182495	TTC4	2	2	2	2	2	2	2	2	2	2	2	2	2	2
chr1	55229226	55231226	PARS2	2	2	2	2	2	2	2	4	2	2	2	4	2	2
chr1	55265941	55267941	TTC22	4	4	4	4	3	4	4	3	3	3	3	3	3	3
chr1	55270736	55272736	LEXM	1	1	3	1	3	1	1	3	1	1	1	1	1	3
chr1	55351921	55353921	DHCR24	4	4	4	4	3	2	4	2	2	2	4	2	3	3
chr1	55445465	55447465	TMEM61	3	3	4	4	3	3	3	3	3	3	3	3	3	3
chr1	55463617	55465617	BSND	3	3	3	3	3	3	3	3	3	3	3	3	3	3
chr1	55504149	55506149	PCSK9	3	3	4	3	3	3	3	4	3	3	3	3	3	3
chr1	55680039	55682039	USP24	2	2	2	2	2	2	2	2	2	2	2	2	4	2
chr1	55680081	55682081	LOC100507634	2	2	2	2	2	2	2	2	2	2	2	2	4	2
chr1	55690314	55692314	MIR4422	1	1	1	1	1	1	1	1	3	1	1	1	3	1
chr1	57044257	57046257	PLPP3	4	4	4	4	3	4	4	3	3	3	3	4	3	3
chr1	57109990	57111990	PRKAA2	3	4	4	4	3	3	4	3	3	3	1	3	1	3
chr1	57284369	57286369	FYB2	3	3	3	3	3	3	3	3	3	3	3	3	3	3
chr1	57319443	57321443	C8A	3	3	3	3	3	3	3	3	3	3	3	3	3	3
chr1	57430688	57432688	C8B	3	1	1	1	1	3	3	3	1	3	1	1	3	3
chr1	59011446	59013446	DAB1	2	2	2	2	4	2	2	2	2	2	2	2	2	4
chr1	59011446	59013446	OMA1	2	2	2	2	4	2	2	2	2	2	2	2	2	4
chr1	59042166	59044166	TACSTD2	3	4	4	4	3	4	3	1	1	1	1	1	3	3
chr1	59164747	59166747	MYSM1	2	2	2	2	2	2	2	2	2	2	2	2	2	2
chr1	59249823	59251823	LINC01135	4	4	4	4	4	2	4	2	2	2	4	4	2	4
chr1	59248785	59250785	JUN	2	2	4	4	4	2	4	4	2	2	4	2	2	4
chr1	59611479	59613479	HSD52	4	2	2	4	2	1	3	3	4	2	3	1	2	2
chr1	59761625	59763625	FGGY	2	2	2	2	2	2	2	2	2	2	2	2	2	2
chr1	60197968	60199968	MIR4711	1	1	1	1	1	1	1	1	1	1	1	1	1	3
chr1	60279463	60281463	HOOK1	4	4	4	4	3	3	4	3	3	3	1	1	3	3
chr1	60391423	60393423	CYP2J2	4	4	4	4	3	3	4	3	4	3	1	3	3	3
chr1	60538442	60540442	C1orf87	3	3	3	3	3	3	3	3	3	3	1	1	3	3
chr1	61541946	61543946	NFIA	2	4	4	2	4	4	2	2	4	2	3	4	4	3
chr1	62118914	62120914	MGC34796	1	1	1	1	1	1	1	3	3	1	1	1	1	1
chr1	62190095	62192095	TM2D1	2	2	2	2	2	2	2	2	2	2	2	2	2	2
chr1	62207149	62209149	PATJ	4	4	4	4	1	4	2	1	4	3	1	4	3	3
chr1	62659474	62661474	L1TD1	3	3	3	3	3	3	3	3	1	1	1	3	1	3
chr1	62784083	62786083	KANK4	3	3	4	4	3	3	4	3	3	3	1	3	3	3
chr1	62900975	62902975	USP1	2	2	2	2	2	2	2	2	2	2	2	2	2	2
chr1	63153039	63155039	DOCK7	2	4	2	4	4	2	2	2	4	2	2	2	4	2
chr1	63062158	63064158	ANGPTL3	1	1	1	1	1	1	1	1	1	1	1	1	1	1
chr1	63248777	63250777	ATG4C	2	2	2	2	2	2	2	2	2	2	2	2	2	2
chr1	63781901	63783901	LINC00466	4	4	4	4	3	4	3	4	4	2	3	4	4	4
chr1	63787730	63789730	FOXD3	4	4	4	4	4	4	3	2	3	1	3	3	4	3
chr1	63832261	63834261	ALG6	2	2	2	2	2	2	2	2	2	2	2	2	2	2
chr1	63987944	63989944	ITGB3BP	2	2	2	2	2	2	2	2	2	2	2	2	2	2
chr1	63988013	63990013	EFCAB7	2	2	2	2	2	2	2	2	2	2	2	2	2	2
chr1	64013651	64015651	DLEU2L	1	1	1	1	1	1	1	1	1	1	1	1	1	1
chr1	64057947	64059947	PGM1	2	2	4	2	2	4	2	3	2	2	4	2	2	4
chr1	64238690	64240690	ROR1	4	4	4	4	4	3	4	3	4	3	1	4	4	3
chr1	64668490	64670490	UBE2U	3	3	3	3	1	3	3	3	3	3	1	3	3	4
chr1	64935476	64937476	CACHD1	4	4	4	4	4	4	4	3	4	3	4	2	4	4
chr1	65044530	65046530	MIR4794	1	1	1	1	1	1	1	1	3	3	1	1	1	3
chr1	65209778	65211778	RAVER2	4	4	4	4	4	4	2	4	3	4	2	2	4	4
chr1	65431619	65433619	JAK1	2	4	4	2	4	2	2	2	2	2	4	2	4	4
chr1	65522525	65524525	MIR3671	1	1	1	1	1	1	1	1	3	1	1	1	1	1
chr1	65523191	65525191	MIR101-1	1	1	1	1	1	1	1	1	3	1	1	1	1	1
chr1	65612232	65614232	AK4	4	4	4	4	3	4	4	4	3	4	3	4	4	3
chr1	65719148	65721148	DNAJC6	4	4	4	4	4	4	2	2	3	4	2	2	4	4
chr1	65885131	65887131	LEPROT	2	2	4	2	4	4	2	2	4	2	2	2	4	2
chr1	65885131	65887131	LEPR	2	2	4	2	4	4	2	2	4	2	2	2	4	2
chr1	66257193	66259193	PDE4B	4	4	4	4	1	3	4	3	1	4	1	1	1	3
chr1	66998825	67000825	SGIP1	4	4	4	4	4	3	2	3	3	3	3	3	4	3
chr1	67093123	67095123	MIR3117	1	1	1	1	1	1	1	3	3	3	1	1	1	3
chr1	67217140	67219140	TCTEX1D1	4	4	4	4	4	4	4	1	3	4	3	1	4	3
chr1	67265942	67267942	INSL5	1	1	1	1	3	3	1	3	3	3	1	1	1	3
chr1	67389570	67391570	WDR78	2	2	2	2	2	2	2	2	2	4	2	2	2	2
chr1	67389578	67391578	MIER1	2	2	2	2	2	2	2	2	2	4	2	2	2	2
chr1	67519080	67521080	SLC35D1	2	2	2	2	2	2	2	2	4	2	2	2	2	2
chr1	67599654	67601654	C1orf141	3	2	4	1	4	1	3	1	3	1	1	1	2	3
chr1	67603590	67605590	IL23R	1	1	1	1	3	1	3	1	3	1	3	1	1	3
chr1	67772047	67774047	IL12RB2	4	4	4	4	4	3	4	1	2	3	3	3	3	3
chr1	67895123	67897123	SERBP1	2	2	2	2	2	2	2	2	2	2	2	2	2	2
chr1	68149860	68151860	GADD45A	2	2	4	2	2	2	2	2	4	4	2	2	4	4
chr1	68298155	68300155	GNG12	4	4	4	4	4	4	4	4	3	3	4	4	3	3
chr1	68296971	68298971	GNG12-AS1	4	4	4	4	4	4	4	4	3	3	4	4	3	3
chr1	68515481	68517481	DIRAS3	3	3	4	3	3	3	4	3	3	1	3	3	1	3
chr1	68697284	68699284	WLS	4	4	4	4	4	4	4	3	4	3	3	4	3	3
chr1	68648293	68650293	MIR1262	3	3	3	3	3	3	3	1	1	3	1	1	1	3
chr1	68914642	68916642	RPE65	3	3	3	1	3	3	3	3	3	3	1	1	3	3
chr1	68961799	68963799	DEPDC1	4	4	4	2	4	4	4	2	4	2	2	2	4	4
chr1	70031868	70033868	LRRC7	4	3	4	4	3	3	4	4	1	3	1	4	1	3
chr1	70384005	70386005	PIN1P1	1	1	1	1	1	3	1	1	1	3	1	1	1	1
chr1	70670361	70672361	LRRC40	2	2	2	2	2	2	2	2	2	2	4	2	2	2
chr1	70670365	70672365	SRSF11	2	2	2	2	2	2	2	2	2	2	4	2	2	2
chr1	70819417	70821417	ANKRD13C	2	2	2	4	2	2	2	2	2	2	2	2	2	2
chr1	70819493	70821493	HHLA3	2	2	2	4	2	2	2	2	2	2	2	2	2	2
chr1	70875901	70877901	CTH	4	2	4	4	4	4	4	2	4	2	2	2	4	4
chr1	71512491	71514491	PTGER3	4	4	4	4	3	4	4	2	3	3	3	3	3	3
chr1	71511189	71513189	ZRANB2-AS1	4	4	4	4	3	4	4	2	3	3	3	3	3	3
chr1	71545972	71547972	ZRANB2	2	2	2	2	2	2	2	2	2	2	2	2	4	2
chr1	71532399	71534399	MIR186	1	1	1	1	1	1	1	1	2	1	1	2	1	1
chr1	71546007	71548007	ZRANB2-AS2	2	2	2	2	2	2	2	2	2	2	2	2	4	2
chr1	72747405	72749405	NEGR1	2	4	4	4	2	4	4	1	3	2	2	4	4	2
chr1	72301695	72303695	NEGR1-IT1	1	1	1	1	1	1	1	1	1	1	1	1	1	1
chr1	74662871	74664871	LRRIQ3	2	2	2	2	4	2	2	2	2	2	2	2	4	2
chr1	74662896	74664896	FPGT	2	2	2	2	4	2	2	2	2	2	2	2	4	2
chr1	74662896	74664896	FPGT-TNNI3K	2	2	2	2	4	2	2	2	2	2	2	2	4	2
chr1	74700071	74702071	TNNI3K	1	1	1	1	1	1	1	1	1	1	1	1	3	1
chr1	75138422	75140422	ERICH3	4	3	4	3	3	4	4	3	1	3	1	1	3	3
chr1	75198092	75200092	CRYZ	2	2	2	2	2	4	2	2	2	2	2	2	4	2
chr1	75197836	75199836	TYW3	2	2	2	2	2	4	2	2	2	2	2	2	4	2
chr1	75593119	75595119	LHX8	3	3	3	4	3	3	3	3	3	3	3	3	1	3
chr1	76142610	76144610	SLC44A5	3	3	3	1	3	1	3	2	3	3	1	1	1	3
chr1	76189043	76191043	ACADM	2	2	2	2	2	2	2	2	2	2	2	2	4	2
chr1	76250879	76252879	RABGGTB	2	2	2	2	2	2	4	2	2	2	2	2	2	2
chr1	76251757	76253757	SNORD45C	2	2	2	2	2	2	4	2	2	2	2	2	2	2
chr1	76252574	76254574	SNORD45A	2	2	2	2	2	2	2	2	2	2	2	2	2	2
chr1	76254162	76256162	SNORD45B	2	2	2	1	2	1	2	2	2	2	2	2	2	1
chr1	76261556	76263556	MSH4	1	1	1	1	1	1	1	2	1	1	1	2	1	1
chr1	76397116	76399116	ASB17	3	1	1	1	3	3	1	3	3	1	1	1	3	3
chr1	76539389	76541389	ST6GALNAC3	2	4	4	4	4	2	4	2	4	3	1	2	3	3
chr1	77332186	77334186	ST6GALNAC5	4	4	4	4	3	3	4	3	3	3	3	4	3	3
chr1	77684132	77686132	PIGK	2	2	2	2	2	2	2	2	2	2	2	2	2	2
chr1	77746662	77748662	AK5	4	4	4	4	4	4	4	3	4	4	4	4	4	4
chr1	78148104	78150104	ZZZ3	2	2	2	2	2	2	2	2	2	2	2	2	2	2
chr1	78224564	78226564	USP33	2	2	2	2	2	2	2	2	2	2	2	2	2	2
chr1	78244309	78246309	MIGA1	2	2	2	2	2	2	2	2	2	2	2	4	2	2
chr1	78353200	78355200	NEXN	4	4	4	4	4	4	4	4	4	3	3	4	4	4
chr1	78443777	78445777	FUBP1	2	2	2	2	2	2	2	2	2	2	2	2	2	2
chr1	78443934	78445934	DNAJB4	2	2	2	2	2	2	2	2	2	2	2	2	2	2
chr1	78510589	78512589	GIPC2	4	4	4	4	3	3	4	1	3	1	1	1	3	3
chr1	78694283	78696283	MGC27382	3	3	3	1	3	3	3	1	3	3	3	3	3	3
chr1	78955728	78957728	PTGFR	4	4	4	4	3	3	3	1	1	1	1	1	1	1
chr1	79085088	79087088	IFI44L	2	2	2	1	2	2	2	1	3	3	1	1	4	1
chr1	79114477	79116477	IFI44	2	2	2	1	2	2	2	1	1	1	2	2	4	2
chr1	79471495	79473495	ADGRL4	3	3	3	3	3	3	3	1	1	3	1	1	1	1
chr1	81770845	81772845	ADGRL2	4	4	4	3	3	4	4	1	3	3	3	3	3	3
chr1	84378059	84380059	MIR548AP	3	3	3	3	3	3	1	1	3	3	1	1	3	3
chr1	84463833	84465833	TTLL7	4	4	4	4	4	4	4	4	3	4	1	2	4	3
chr1	84542745	84544745	PRKACB	2	4	4	4	4	4	2	2	3	2	4	2	4	4
chr1	84763049	84765049	SAMD13	4	2	4	2	4	2	2	2	3	2	4	4	4	4
chr1	84862576	84864576	UOX	1	1	1	1	3	1	1	3	3	1	1	1	3	3
chr1	84863215	84865215	DNASE2B	1	1	1	1	1	1	1	3	3	1	1	1	3	3
chr1	84943920	84945920	RPF1	2	2	2	2	4	2	4	2	2	2	2	2	4	2
chr1	84971262	84973262	GNG5	2	2	2	2	2	2	2	2	2	2	2	2	2	2
chr1	85039163	85041163	CTBS	2	2	2	2	2	2	2	2	2	2	2	2	2	2
chr1	85099703	85101703	LINC01555	3	1	3	1	3	1	1	1	3	1	3	1	3	3
chr1	85155440	85157440	SSX2IP	2	2	2	2	2	2	2	2	2	2	2	2	2	2
chr1	85357896	85359896	LPAR3	4	4	4	4	4	4	4	3	4	3	3	4	4	3
chr1	85461796	85463796	MCOLN2	4	4	4	4	4	4	4	3	4	2	4	4	4	4
chr1	85513223	85515223	MCOLN3	4	4	4	4	3	4	4	3	3	4	1	3	3	3
chr1	85526993	85528993	WDR63	4	2	4	3	3	2	4	4	3	1	3	4	4	3
chr1	85598477	85600477	MIR4423	1	1	3	1	3	1	1	3	3	1	1	1	3	3
chr1	85665728	85667728	SYDE2	4	4	4	4	4	4	4	2	3	4	4	4	4	4
chr1	85724355	85726355	C1orf52	2	2	2	2	2	2	2	2	2	2	2	2	2	2
chr1	85741587	85743587	BCL10	2	2	2	2	4	2	2	2	2	2	4	4	2	2
chr1	85741041	85743041	LOC646626	2	2	2	2	4	2	2	2	2	2	4	4	2	2
chr1	86043046	86045046	DDAH1	4	4	4	4	3	4	4	4	3	4	3	3	3	3
chr1	86045444	86047444	CYR61	4	4	4	4	3	4	4	4	3	4	3	3	3	3
chr1	86173116	86175116	ZNHIT6	2	2	2	2	2	2	2	2	2	2	2	2	2	2
chr1	86621446	86623446	COL24A1	4	4	4	4	4	4	4	3	3	3	3	4	3	4
chr1	86861025	86863025	ODF2L	2	2	2	2	2	2	2	4	4	4	2	2	2	2
chr1	86888769	86890769	CLCA2	3	3	3	1	3	3	3	3	3	3	3	1	1	1
chr1	86933395	86935395	CLCA1	3	1	3	1	3	3	1	1	3	3	1	1	1	1
chr1	87011759	87013759	CLCA4	3	3	3	1	3	1	3	3	3	3	1	1	3	3
chr1	87098959	87100959	CLCA3P	1	1	3	1	3	1	1	1	3	3	1	1	1	3
chr1	87169253	87171253	SH3GLB1	2	2	2	2	4	2	2	2	4	4	2	2	4	2
chr1	87379107	87381107	SELENOF	2	2	2	2	2	2	2	2	2	4	2	2	2	2
chr1	87379335	87381335	HS2ST1	2	2	2	2	2	2	2	2	2	4	2	2	2	2
chr1	87457690	87459690	LINC01140	1	1	1	1	1	1	1	2	1	1	1	1	1	1
chr1	87793151	87795151	LMO4	2	2	2	2	2	2	2	2	4	2	2	2	4	2
chr1	87836338	87838338	LINC01364	1	1	1	1	1	1	1	4	3	1	1	1	3	3
chr1	89148922	89150922	PKN2	2	2	2	2	2	2	2	2	2	2	2	2	2	2
chr1	89356301	89358301	GTF2B	2	2	2	2	2	2	2	2	2	2	2	2	2	2
chr1	89457643	89459643	KYAT3	2	2	2	2	2	2	2	2	4	4	2	2	2	2
chr1	89457643	89459643	RBMXL1	2	2	2	2	2	2	2	2	4	4	2	2	2	2
chr1	89487549	89489549	GBP3	2	2	2	2	2	2	2	3	2	2	2	2	2	2
chr1	89530043	89532043	GBP1	2	2	2	2	2	1	2	3	2	1	2	2	2	1
chr1	89615258	89617258	GBP2	1	1	1	1	3	1	1	3	3	1	1	1	3	3
chr1	89640723	89642723	GBP7	1	1	1	1	1	1	1	3	3	1	1	1	1	1
chr1	89663633	89665633	GBP4	4	4	4	4	2	2	2	3	4	2	4	2	4	2
chr1	89737544	89739544	GBP5	2	2	2	2	1	2	2	3	1	3	1	3	2	3
chr1	89755045	89757045	LOC729930	1	1	1	1	1	1	1	3	1	1	1	1	1	1
chr1	89828436	89830436	GBP6	1	1	1	1	1	1	1	3	3	3	1	1	1	3
chr1	89872238	89874238	GBP1P1	1	1	1	1	1	1	2	3	3	1	1	2	1	3
chr1	89989397	89991397	LRRC8B	2	2	2	2	2	2	2	2	2	2	2	2	2	2
chr1	90097453	90099453	LRRC8C-DT	2	2	2	2	2	2	2	2	2	2	2	2	2	2
chr1	90097644	90099644	LRRC8C	2	2	2	4	2	2	2	2	2	2	2	2	2	2
chr1	90285573	90287573	LRRC8D	2	2	2	2	2	2	2	2	2	2	2	2	2	2
chr1	90459678	90461678	ZNF326	2	2	2	2	2	2	2	2	2	2	2	2	2	2
chr1	90459525	90461525	GEMIN8P4	2	2	2	2	2	2	2	2	2	2	2	2	2	2
chr1	91181794	91183794	BARHL2	4	3	4	4	3	4	3	4	3	3	3	3	3	3
chr1	91486812	91488812	ZNF644	2	2	2	2	2	2	2	2	2	2	2	2	2	2
chr1	91869426	91871426	HFM1	4	4	4	4	4	3	2	2	3	4	4	4	4	3
chr1	91965404	91967404	CDC7	2	2	2	2	2	2	2	2	2	2	2	2	2	2
chr1	92370559	92372559	TGFBR3	3	1	1	1	1	1	1	2	1	3	1	1	1	3
chr1	92413928	92415928	BRDT	1	1	3	3	1	1	1	3	1	3	1	1	1	3
chr1	92494533	92496533	EPHX4	4	4	4	4	4	4	4	3	3	4	3	3	4	3
chr1	92544862	92546862	BTBD8	2	2	2	2	2	2	2	2	4	2	4	2	2	4
chr1	92631609	92633609	KIAA1107	1	1	1	1	1	1	1	3	3	1	1	1	1	1
chr1	92682573	92684573	C1orf146	1	1	1	1	1	1	1	3	1	1	1	1	1	1
chr1	92763566	92765566	GLMN	2	2	2	2	2	2	2	2	2	2	2	2	2	2
chr1	92763522	92765522	RPAP2	2	2	2	2	2	2	2	2	2	2	2	2	2	2
chr1	92951433	92953433	GFI1	4	2	4	2	2	4	4	4	4	2	2	4	2	2
chr1	93256961	93258961	EVI5	3	1	3	3	1	1	3	2	3	1	1	1	3	3
chr1	93296594	93298594	RPL5	2	2	2	2	2	2	2	2	2	2	2	2	2	2
chr1	93301846	93303846	SNORD21	1	1	1	1	1	1	1	1	1	1	1	2	1	1
chr1	93426079	93428079	DIPK1A	2	2	4	4	2	2	2	2	2	4	2	2	2	2
chr1	93305276	93307276	SNORA66	1	1	1	1	1	1	1	1	1	1	1	2	1	1
chr1	93543792	93545792	MTF2	2	2	2	2	2	2	2	2	2	2	2	2	2	2
chr1	93645246	93647246	TMED5	2	2	2	2	2	2	2	2	2	2	2	2	2	2
chr1	93645281	93647281	CCDC18	2	2	2	2	2	2	2	2	2	2	2	2	2	2
chr1	93810368	93812368	CCDC18-AS1	2	2	2	2	2	2	2	2	2	2	2	2	2	2
chr1	93810478	93812478	DR1	2	2	2	2	2	2	2	2	2	2	2	2	4	2
chr1	93912688	93914688	FNBP1L	4	4	4	4	4	4	2	2	3	4	4	4	4	4
chr1	94311706	94313706	BCAR3	2	2	2	2	2	2	2	2	2	2	2	2	2	2
chr1	94056525	94058525	LOC100129046	1	1	1	1	1	1	1	3	2	3	1	1	1	1
chr1	94311388	94313388	MIR760	2	2	2	2	2	2	2	2	2	2	2	2	2	2
chr1	94343762	94345762	DNTTIP2	2	2	2	2	2	2	2	2	2	2	2	2	2	2
chr1	94374012	94376012	GCLM	2	2	4	2	4	4	2	2	2	2	2	2	4	4
chr1	94585705	94587705	ABCA4	3	3	3	3	3	3	3	3	3	3	3	3	3	3
chr1	94739624	94741624	ARHGAP29	3	3	3	3	3	3	1	3	3	3	3	1	3	3
chr1	94882933	94884933	ABCD3	2	4	4	4	4	4	4	4	4	2	4	4	4	4
chr1	95006413	95008413	F3	4	4	4	4	4	4	4	3	3	2	4	4	4	4
chr1	95284898	95286898	SLC44A3	4	4	4	4	3	1	4	3	3	3	3	3	4	3
chr1	95391735	95393735	CNN3	4	4	4	4	4	4	4	3	3	1	3	3	3	3
chr1	95392584	95394584	LOC729970	4	4	4	4	3	4	4	3	3	3	3	3	3	3
chr1	95537507	95539507	ALG14	2	2	4	2	2	2	2	2	4	4	2	2	4	2
chr1	95557073	95559073	TMEM56	3	3	3	3	3	1	3	1	1	1	3	3	3	3
chr1	95582479	95584479	TMEM56-RWDD3	4	4	4	4	3	4	4	2	3	4	4	4	4	3
chr1	95698711	95700711	RWDD3	4	4	4	2	4	4	4	2	4	4	2	4	4	4
chr1	95939293	95941293	LINC01761	1	1	1	1	1	1	1	1	1	3	1	1	1	1
chr1	97186175	97188175	PTBP2	2	2	2	2	2	2	2	2	2	2	2	2	2	2
chr1	98385615	98387615	DPYD	2	2	4	4	2	2	2	2	4	2	2	2	4	2
chr1	97560479	97562479	DPYD-AS1	1	1	1	1	1	1	1	1	3	1	1	1	1	1
chr1	98514249	98516249	MIR137HG	3	3	3	3	3	3	3	1	3	3	3	3	3	3
chr1	98509907	98511907	MIR2682	4	4	4	4	3	3	4	1	3	3	3	3	3	3
chr1	98510727	98512727	MIR137	4	4	4	4	3	3	4	1	1	3	3	3	3	3
chr1	98675267	98677267	LINC01776	1	3	3	1	3	1	3	1	1	3	3	1	1	3
chr1	99126236	99128236	SNX7	4	4	4	4	1	4	4	3	1	4	1	4	1	3
chr1	99469449	99471449	PLPPR5	4	4	4	4	3	3	4	1	1	3	1	3	1	3
chr1	99468832	99470832	LOC100129620	4	4	4	4	3	3	4	1	1	3	1	3	1	3
chr1	99728848	99730848	PLPPR4	4	4	4	4	3	4	3	4	3	3	3	1	3	3
chr1	100110431	100112431	PALMD	3	3	3	3	3	3	3	2	3	3	1	1	3	3
chr1	100230349	100232349	FRRS1	2	2	4	2	3	2	2	2	4	2	3	2	2	3
chr1	100314640	100316640	AGL	2	2	2	2	4	2	2	2	4	2	2	2	4	2
chr1	100434345	100436345	SLC35A3	2	2	2	2	2	2	2	2	2	2	2	4	2	2
chr1	100502789	100504789	MFSD14A	2	2	2	2	2	2	2	2	2	2	2	2	2	2
chr1	100597511	100599511	SASS6	2	2	2	2	2	2	2	2	2	2	2	2	2	2
chr1	100597706	100599706	TRMT13	2	2	2	2	2	2	2	2	2	2	2	2	2	2
chr1	100642829	100644829	LRRC39	1	1	1	1	1	1	1	1	1	1	1	1	3	1
chr1	100714409	100716409	DBT	2	2	2	2	2	2	2	2	2	2	2	2	2	2
chr1	100730714	100732714	RTCA	2	2	2	2	2	2	2	4	2	2	2	2	2	2
chr1	100745797	100747797	MIR553	1	1	1	1	1	1	1	1	1	1	1	1	1	1
chr1	100809584	100811584	CDC14A	1	1	1	1	1	1	1	1	1	3	1	1	1	1
chr1	101002728	101004728	GPR88	4	4	4	4	4	3	4	3	3	3	3	3	4	3
chr1	101111560	101113560	LINC01349	1	1	1	1	3	1	1	3	3	3	1	1	3	3
chr1	101184196	101186196	VCAM1	3	3	1	1	3	1	1	3	3	3	1	1	3	3
chr1	101359735	101361735	EXTL2	2	2	2	2	2	2	2	2	2	2	4	2	2	2
chr1	101360632	101362632	SLC30A7	2	2	2	2	2	2	2	2	2	2	4	2	2	2
chr1	101490644	101492644	DPH5	2	2	2	2	2	2	2	2	2	2	2	2	2	2
chr1	101701305	101703305	S1PR1	4	4	4	4	4	4	4	4	2	4	4	4	4	4
chr1	102461790	102463790	OLFM3	3	3	3	3	3	3	3	1	3	1	1	3	3	3
chr1	102336567	102338567	DNAJA1P5	1	1	3	1	3	1	3	1	3	1	1	1	3	3
chr1	103573052	103575052	COL11A1	4	3	4	3	3	4	4	1	3	1	3	3	3	3
chr1	104067578	104069578	RNPC3	2	2	2	2	2	2	2	2	2	2	2	2	2	2
chr1	104077748	104079748	AMY2B	1	1	1	1	1	1	1	1	1	1	1	1	1	1
chr1	104111026	104113026	ACTG1P4	1	1	1	1	1	1	1	1	1	1	1	1	1	1
chr1	104158999	104160999	AMY2A	1	1	3	1	1	1	1	1	1	1	1	1	1	1
chr1	104614645	104616645	LOC100129138	1	1	1	1	1	2	3	1	1	1	1	1	1	1
chr1	107598267	107600267	PRMT6	2	2	2	2	2	2	2	2	2	2	2	2	2	2
chr1	107681629	107683629	NTNG1	4	4	4	4	3	4	4	1	3	4	3	4	3	3
chr1	108506545	108508545	VAV3	2	2	2	2	2	2	2	3	2	2	4	4	2	2
chr1	108506065	108508065	VAV3-AS1	2	2	4	2	2	2	2	3	2	2	2	4	2	2
chr1	108741980	108743980	SLC25A24	2	2	2	2	2	2	2	2	2	2	2	2	2	2
chr1	108785703	108787703	NBPF4	3	3	3	1	3	1	3	1	3	3	3	3	3	3
chr1	108991904	108993904	NBPF6	3	3	3	1	3	3	3	1	3	3	3	1	3	3
chr1	109101971	109103971	FAM102B	2	2	2	2	2	2	2	2	2	4	2	2	2	2
chr1	109203148	109205148	HENMT1	2	2	2	2	2	2	2	1	2	2	2	2	2	2
chr1	109233932	109235932	PRPF38B	2	2	2	2	2	2	2	2	2	4	2	2	2	2
chr1	109254556	109256556	FNDC7	3	3	1	1	1	3	3	3	3	1	3	1	1	3
chr1	109288285	109290285	STXBP3	2	2	2	2	2	2	2	2	2	2	2	2	2	2
chr1	109505121	109507121	AKNAD1	2	2	4	2	4	2	2	2	2	2	2	2	2	2
chr1	109398839	109400839	SPATA42	1	3	3	1	1	1	1	3	1	1	1	1	1	1
chr1	109418603	109420603	GPSM2	2	2	4	2	2	2	2	2	2	2	4	4	2	2
chr1	109505121	109507121	CLCC1	2	2	4	2	4	2	2	2	2	2	2	2	2	2
chr1	109583850	109585850	WDR47	2	2	2	2	2	2	2	2	2	2	2	2	2	2
chr1	109617624	109619624	TAF13	2	2	2	2	2	2	2	2	2	2	2	2	2	2
chr1	109632403	109634403	TMEM167B	2	2	2	2	2	2	2	2	2	2	2	2	2	2
chr1	109641815	109643815	SCARNA2	2	2	2	2	2	2	2	4	2	2	4	2	2	2
chr1	109655479	109657479	C1orf194	4	4	4	4	4	4	3	3	3	3	3	3	3	3
chr1	109655585	109657585	KIAA1324	4	4	4	4	4	3	3	3	3	3	3	3	3	3
chr1	109755515	109757515	SARS	2	2	2	2	2	2	4	2	2	2	2	2	2	2
chr1	109791641	109793641	CELSR2	4	4	4	4	2	4	4	2	4	2	2	4	2	4
chr1	109824808	109826808	PSRC1	2	2	2	2	2	2	2	2	2	2	2	2	2	2
chr1	109848663	109850663	MYBPHL	1	1	3	1	1	3	3	1	1	3	1	2	1	1
chr1	109939563	109941563	SORT1	4	2	4	4	4	4	4	2	4	3	4	4	2	4
chr1	109968108	109970108	PSMA5	2	2	2	2	2	2	2	2	2	2	2	4	2	2
chr1	110008100	110010100	SYPL2	4	4	4	4	3	4	3	4	3	3	3	3	3	3
chr1	110025561	110027561	ATXN7L2	2	2	4	4	4	2	4	4	4	2	4	4	4	2
chr1	110035658	110037658	CYB561D1	2	2	2	2	2	2	2	4	2	2	2	2	2	2
chr1	110051336	110053336	AMIGO1	4	4	4	4	4	4	4	4	4	4	3	3	4	4
chr1	110081494	110083494	GPR61	1	1	1	1	1	1	3	3	3	1	1	3	1	1
chr1	110090186	110092186	GNAI3	2	2	2	2	2	2	2	2	2	2	2	2	2	2
chr1	110140515	110142515	MIR197	1	1	1	1	1	1	1	1	1	1	3	1	1	1
chr1	110154705	110156705	GNAT2	1	1	1	1	1	1	1	3	1	1	1	1	1	1
chr1	110161126	110163126	AMPD2	2	2	2	2	2	2	2	2	2	2	2	2	2	2
chr1	110197698	110199698	GSTM4	2	4	2	4	4	2	2	4	2	2	2	4	2	2
chr1	110197698	110199698	GSTM2	2	4	2	4	4	2	2	4	2	2	2	4	2	2
chr1	110229418	110231418	GSTM1	2	2	2	2	1	2	1	1	1	1	2	2	1	1
chr1	110253864	110255864	GSTM5	4	4	4	1	3	1	2	3	1	1	1	3	1	3
chr1	110282660	110284660	GSTM3	4	4	4	4	3	2	4	3	3	3	3	3	3	3
chr1	110305644	110307644	EPS8L3	1	1	1	1	1	1	1	3	1	1	1	1	1	1
chr1	110452233	110454233	CSF1	4	4	4	4	4	4	4	2	2	4	3	4	4	4
chr1	110526387	110528387	AHCYL1	2	2	2	2	2	2	2	2	2	2	2	2	2	2
chr1	110573199	110575199	STRIP1	1	2	1	1	1	1	1	2	2	1	1	1	2	1
chr1	110612322	110614322	ALX3	4	4	4	4	4	4	3	3	3	3	3	3	3	3
chr1	110654062	110656062	UBL4B	3	3	3	3	3	3	3	3	3	3	3	3	1	3
chr1	110692132	110694132	SLC6A17	3	3	3	4	3	3	3	3	3	1	3	3	4	3
chr1	110752336	110754336	KCNC4	2	4	2	4	4	4	4	4	4	2	2	2	4	4
chr1	110880793	110882793	RBM15-AS1	2	2	2	2	2	2	2	2	2	2	4	2	2	2
chr1	110880945	110882945	RBM15	2	2	2	2	2	2	2	2	2	2	4	2	2	2
chr1	110932704	110934704	SLC16A4	1	1	1	1	1	1	1	1	1	1	1	1	2	1
chr1	110949546	110951546	LAMTOR5	2	2	2	2	2	2	2	2	2	2	2	2	2	2
chr1	110949431	110951431	LAMTOR5-AS1	2	2	2	2	2	2	2	2	2	2	2	2	2	2
chr1	110992788	110994788	PROK1	3	3	3	3	3	3	3	3	3	3	3	3	3	3
chr1	111015378	111017378	CYMP	1	1	1	1	3	1	3	3	3	3	3	3	1	3
chr1	111060797	111062797	KCNA10	3	3	1	1	3	1	1	3	3	3	3	3	3	1
chr1	111173096	111175096	KCNA2	1	1	1	3	3	1	3	3	1	1	3	3	1	3
chr1	111216655	111218655	KCNA3	4	2	4	4	2	4	4	3	2	2	1	3	1	4
chr1	111412821	111414821	CD53	2	1	1	1	1	1	1	1	2	1	2	2	1	1
chr1	111505566	111507566	LRIF1	2	2	2	2	2	2	2	2	2	4	2	2	2	2
chr1	111681838	111683838	DRAM2	2	2	2	2	2	2	2	2	2	4	4	2	2	2
chr1	111681249	111683249	CEPT1	2	2	2	2	2	2	2	2	2	4	2	2	2	2
chr1	111746160	111748160	DENND2D	2	2	2	2	2	2	2	3	2	2	2	2	2	2
chr1	111769281	111771281	CHI3L2	1	1	1	1	1	1	1	3	1	1	1	1	1	1
chr1	111822146	111824146	CHIAP2	3	1	1	1	3	1	3	3	3	1	1	1	1	3
chr1	111832474	111834474	CHIA	1	1	1	1	3	1	3	3	3	3	1	1	1	1
chr1	111888195	111890195	PIFO	2	2	2	4	4	2	4	4	4	4	3	4	2	3
chr1	111931473	111933473	PGCP1	3	3	3	1	3	1	3	3	3	3	3	3	3	3
chr1	111969399	111971399	OVGP1	1	1	1	1	3	1	1	3	3	1	3	1	1	3
chr1	111990830	111992830	WDR77	2	2	2	2	2	2	2	2	2	2	2	2	2	2
chr1	111990462	111992462	ATP5PB	2	2	2	2	2	2	2	2	2	2	2	2	2	2
chr1	112015604	112017604	C1orf162	2	2	2	2	2	2	2	1	1	2	2	1	2	2
chr1	112105597	112107597	ADORA3	1	1	1	1	1	1	1	3	3	1	1	1	1	3
chr1	112084055	112086055	RAP1A	3	1	1	1	1	1	1	3	3	1	1	3	1	3
chr1	112149940	112151940	LINC01160	1	1	1	1	1	1	1	3	1	3	1	1	1	1
chr1	112297419	112299419	INKA2	2	2	2	2	2	2	2	2	2	4	2	2	2	2
chr1	112281463	112283463	INKA2-AS1	4	4	4	4	4	4	4	4	4	4	4	4	4	4
chr1	112297190	112299190	DDX20	2	2	2	2	2	2	2	2	2	4	2	2	2	2
chr1	112530777	112532777	KCND3	4	4	4	4	3	4	4	3	3	1	3	3	3	3
chr1	112532190	112534190	LINC01750	4	4	4	4	3	4	4	3	3	3	3	3	3	3
chr1	112937800	112939800	CTTNBP2NL	4	4	4	2	2	2	2	4	2	2	4	2	4	2
chr1	113003455	113005455	MIR4256	1	1	1	1	1	1	1	3	1	1	1	1	1	1
chr1	113009040	113011040	WNT2B	1	3	3	1	2	1	1	3	4	1	1	2	2	1
chr1	113161405	113163405	ST7L	2	2	2	2	2	2	2	2	2	2	2	2	2	2
chr1	113161075	113163075	CAPZA1	2	2	2	2	2	2	2	2	2	2	2	2	2	2
chr1	113216048	113218048	MOV10	2	2	2	2	2	2	2	2	2	2	2	2	2	2
chr1	113249025	113251025	RHOC	2	4	4	4	2	2	4	2	4	4	2	4	4	2
chr1	113256950	113258950	PPM1J	2	4	4	4	4	2	4	2	4	4	4	4	2	2
chr1	113262189	113264189	FAM19A3	3	3	3	3	1	1	3	3	3	3	3	3	3	1
chr1	113497975	113499975	SLC16A1	4	4	4	4	2	2	4	2	2	2	4	2	4	2
chr1	113464972	113466972	AKR7A2P1	1	1	1	1	1	1	1	1	1	1	1	1	1	1
chr1	113614831	113616831	LRIG2	2	2	2	2	2	2	2	4	2	2	2	2	2	2
chr1	113747875	113749875	LOC643441	3	3	1	3	3	3	1	3	3	3	1	1	3	1
chr1	113932475	113934475	MAGI3	4	4	4	4	4	4	4	4	4	4	2	2	4	2
chr1	114301098	114303098	PHTF1	2	2	2	2	2	2	2	2	2	2	2	2	2	2
chr1	114354070	114356070	RSBN1	2	2	2	2	2	2	2	2	2	2	2	2	2	2
chr1	114413375	114415375	PTPN22	2	2	2	2	2	2	2	2	2	2	1	2	2	1
chr1	114398257	114400257	AP4B1-AS1	1	1	1	1	1	1	1	1	1	1	1	1	1	1
chr1	114429169	114431169	BCL2L15	1	1	1	1	1	1	1	1	1	1	1	1	1	1
chr1	114446741	114448741	AP4B1	2	2	2	2	2	2	4	2	2	2	2	2	2	2
chr1	114446915	114448915	DCLRE1B	2	2	2	2	2	2	4	2	4	2	2	2	2	2
chr1	114470996	114472996	HIPK1	2	2	2	2	2	2	2	2	2	2	2	2	2	2
chr1	114521030	114523030	OLFML3	1	1	1	1	1	1	1	3	1	1	1	1	1	1
chr1	114695472	114697472	SYT6	4	4	4	4	3	4	3	3	3	1	3	3	3	3
chr1	115052781	115054781	TRIM33	2	2	2	2	2	2	2	2	2	2	2	2	2	2
chr1	115212044	115214044	DENND2C	4	4	4	2	4	4	4	4	3	4	3	4	4	4
chr1	115123265	115125265	BCAS2	2	2	2	2	2	2	2	2	4	2	2	2	2	2
chr1	115237239	115239239	AMPD1	3	3	3	3	3	3	3	3	3	3	1	1	3	3
chr1	115258515	115260515	NRAS	2	2	2	2	2	2	2	2	2	2	2	2	2	2
chr1	115299671	115301671	CSDE1	2	2	2	2	2	2	2	2	2	2	2	2	2	2
chr1	115322308	115324308	SIKE1	2	2	2	2	4	2	2	2	4	2	2	4	2	2
chr1	115396455	115398455	SYCP1	4	3	3	4	3	3	3	3	3	3	1	3	3	3
chr1	115571445	115573445	TSHB	3	1	1	3	3	1	1	3	3	3	1	3	3	3
chr1	115631121	115633121	TSPAN2	4	4	4	4	4	4	2	3	3	3	1	3	1	3
chr1	115879857	115881857	NGF	3	3	4	3	3	3	4	3	1	3	1	3	1	3
chr1	116183574	116185574	VANGL1	4	4	4	4	1	4	2	2	3	4	4	3	4	3
chr1	116310426	116312426	CASQ2	3	3	3	3	3	1	3	3	3	3	3	3	3	3
chr1	116382747	116384747	NHLH2	3	3	3	3	3	3	3	3	3	3	3	3	3	3
chr1	116518119	116520119	SLC22A15	4	4	4	4	3	4	4	4	3	2	1	4	4	3
chr1	116653376	116655376	MAB21L3	3	1	3	1	3	1	3	3	3	1	1	3	3	3
chr1	116914004	116916004	ATP1A1	2	2	4	4	4	2	4	4	4	4	4	4	4	4
chr1	116960244	116962244	ATP1A1-AS1	2	2	2	2	2	2	2	2	4	2	4	2	2	2
chr1	117112715	117114715	CD58	2	2	4	2	2	2	2	2	2	2	2	2	2	2
chr1	117209377	117211377	IGSF3	4	4	4	4	4	4	4	2	4	4	2	4	4	3
chr1	117213371	117215371	MIR320B1	3	3	3	3	1	3	3	1	3	3	1	3	1	3
chr1	117296086	117298086	CD2	2	2	2	2	1	1	1	1	1	3	1	1	1	3
chr1	117451689	117453689	PTGFRN	4	4	4	4	3	4	4	2	3	2	1	3	4	3
chr1	117543372	117545372	CD101	1	1	1	1	1	1	1	3	3	1	1	1	1	3
chr1	117601949	117603949	TTF2	2	2	2	2	2	2	2	2	2	4	2	2	2	2
chr1	117636265	117638265	MIR942	1	1	1	1	1	1	1	1	1	1	1	1	1	1
chr1	117663411	117665411	TRIM45	4	4	4	4	4	2	4	2	4	2	4	2	2	4
chr1	117752582	117754582	VTCN1	3	3	3	1	3	3	3	3	3	3	3	3	3	3
chr1	117909085	117911085	MAN1A2	2	2	2	2	2	2	2	2	2	2	2	2	2	2
chr1	118147604	118149604	TENT5C	4	4	4	4	4	4	2	2	4	4	4	4	4	4
chr1	118471302	118473302	GDAP2	2	2	2	2	2	2	2	2	2	4	2	2	2	2
chr1	118471372	118473372	WDR3	2	2	2	2	2	2	2	2	2	4	2	2	2	2
chr1	118726848	118728848	SPAG17	4	4	4	4	3	1	2	2	3	3	1	3	3	3
chr1	119531179	119533179	TBX15	3	3	3	4	3	3	3	3	3	3	3	3	3	3
chr1	119682295	119684295	WARS2	2	2	2	2	2	2	2	2	2	2	2	2	2	2
chr1	119910402	119912402	HAO2	3	3	3	3	3	1	3	3	3	3	3	1	3	3
chr1	119956270	119958270	HSD3B2	3	3	3	1	3	1	3	3	3	3	1	1	3	3
chr1	120048826	120050826	HSD3B1	3	3	3	3	3	1	3	3	3	3	3	3	3	3
chr1	120105503	120107503	HSD3BP4	3	1	3	1	1	1	3	3	3	3	3	3	1	3
chr1	120140914	120142914	LINC00622	3	1	3	3	3	1	1	3	3	3	1	3	3	3
chr1	120189390	120191390	ZNF697	4	4	4	4	3	4	4	4	3	4	3	4	3	3
chr1	120253419	120255419	PHGDH	4	4	4	4	4	4	2	4	4	2	2	2	3	3
chr1	120310555	120312555	HMGCS2	3	3	3	3	3	3	3	3	3	3	3	1	3	3
chr1	120353203	120355203	REG4	3	3	3	3	3	1	3	3	3	3	3	1	3	3
chr1	120386503	120388503	NBPF7	1	1	1	1	1	1	1	1	3	3	1	3	3	3
chr1	120438147	120440147	ADAM30	3	3	3	3	3	1	3	3	3	3	1	3	3	3
chr1	120611317	120613317	NOTCH2	4	2	4	2	4	2	2	4	4	4	4	4	4	4
chr1	120838005	120840005	FAM72B	2	4	4	2	2	2	4	2	4	2	4	4	4	2
chr1	120905034	120907034	HIST2H2BA	4	4	4	4	4	2	4	2	4	4	4	4	4	4
chr1	120934944	120936944	FCGR1B	4	2	4	2	2	2	3	3	3	2	3	4	1	3
chr1	121106152	121108152	SRGAP2D	1	1	1	1	1	1	1	1	1	1	1	1	1	1
chr1	121259910	121261910	EMBP1	4	2	4	4	4	4	4	3	4	2	2	2	4	4
chr1	142712605	142714605	ANKRD20A12P	1	1	3	1	3	1	1	2	1	3	3	3	3	1
chr1	143766881	143768881	PPIAL4G	3	3	3	1	1	1	3	3	3	3	3	1	3	3
chr1	143912143	143914143	FAM72D	2	2	4	2	4	2	4	2	2	2	4	4	4	4
chr1	144145811	144147811	NBPF20	1	1	1	1	1	1	1	1	3	3	1	3	1	1
chr1	144611727	144613727	PFN1P2	1	1	1	1	1	1	1	1	1	1	1	1	1	1
chr1	145038992	145040992	LOC653513	4	4	4	4	4	4	4	4	4	4	4	4	4	4
chr1	145075186	145077186	PDE4DIP	4	4	4	4	3	3	4	3	3	3	3	3	3	3
chr1	145095407	145097407	SEC22B	2	2	4	2	2	2	2	2	4	2	2	2	2	2
chr1	145208111	145210111	NOTCH2NLA	2	2	2	2	4	2	2	4	4	2	2	4	4	4
chr1	145208111	145210111	NBPF10	2	2	2	2	4	2	2	4	4	2	2	4	4	4
chr1	145412191	145414191	HJV	3	3	3	3	3	1	3	2	3	1	3	3	3	3
chr1	145437462	145439462	TXNIP	2	2	2	2	2	2	2	2	2	2	2	2	2	2
chr1	145469387	145471387	POLR3GL	2	2	2	2	4	2	2	2	2	2	4	4	2	2
chr1	145469508	145471508	ANKRD34A	2	2	2	2	4	2	2	2	2	2	4	4	2	2
chr1	145476085	145478085	LIX1L	2	2	2	2	2	2	2	2	2	2	2	2	2	2
chr1	145506557	145508557	RBM8A	2	2	2	2	2	2	2	2	2	4	2	2	2	2
chr1	145515165	145517165	PEX11B	2	2	2	2	2	2	2	2	2	2	2	2	2	2
chr1	145523990	145525990	ITGA10	1	1	1	1	1	1	1	1	1	1	1	1	1	1
chr1	145548209	145550209	ANKRD35	4	4	4	4	4	2	4	4	4	4	4	4	4	4
chr1	145574290	145576290	PIAS3	2	2	2	2	2	2	2	2	2	2	4	2	2	2
chr1	145588435	145590435	NUDT17	2	2	2	2	2	2	2	2	2	2	2	2	2	2
chr1	145609884	145611884	POLR3C	2	4	4	4	2	2	2	2	4	4	4	4	4	2
chr1	145610036	145612036	RNF115	2	4	4	4	4	2	2	2	4	4	4	4	4	2
chr1	145714565	145716565	CD160	1	3	3	1	3	3	3	3	1	1	3	1	3	3
chr1	145726666	145728666	PDZK1	1	1	1	1	1	1	1	3	1	3	1	1	1	3
chr1	145826103	145828103	GPR89A	2	2	2	2	2	2	2	2	2	4	2	2	2	2
chr1	146309552	146311552	HYDIN2	1	3	3	3	3	3	3	3	3	3	3	3	1	3
chr1	146333190	146335190	NBPF12	3	3	3	3	3	3	3	3	3	3	3	3	3	3
chr1	146513599	146515599	LOC728989	3	3	4	3	1	1	1	3	1	3	3	1	3	1
chr1	146584928	146586928	NBPF13P	3	1	3	3	3	1	1	3	3	3	3	1	3	3
chr1	146643129	146645129	PRKAB2	2	2	2	2	2	2	2	2	2	2	2	2	2	2
chr1	146648430	146650430	PDIA3P1	3	3	2	4	1	1	1	3	1	1	1	3	1	1
chr1	146696230	146698230	FMO5	2	2	2	2	2	2	2	4	2	2	4	2	2	2
chr1	146713291	146715291	CHD1L	2	2	2	2	2	2	2	2	2	2	2	2	2	2
chr1	146988699	146990699	LINC00624	3	3	1	1	3	1	3	2	1	3	1	3	3	1
chr1	147012182	147014182	BCL9	4	4	4	3	3	3	4	3	4	3	2	2	4	3
chr1	147141634	147143634	ACP6	2	2	2	4	4	2	2	4	4	4	4	2	4	4
chr1	147244484	147246484	GJA5	3	3	3	3	3	3	3	3	3	3	3	3	3	3
chr1	147373946	147375946	GJA8	3	1	3	1	1	1	1	3	3	3	1	1	1	1
chr1	147399506	147401506	GPR89B	2	2	2	2	2	2	2	2	2	4	2	2	2	2
chr1	147805678	147807678	MIR5087	2	2	2	4	2	2	2	2	3	4	4	4	4	2
chr1	148175401	148177401	LINC01138	4	4	2	2	4	2	2	4	4	4	4	2	4	4
chr1	148345929	148347929	NBPF14	1	1	1	1	3	1	1	3	3	1	1	3	3	3
chr1	148201536	148203536	PPIAL4D	3	3	3	1	3	3	3	3	3	3	3	3	3	3
chr1	148557188	148559188	NBPF15	4	3	3	4	4	3	4	2	4	4	3	4	3	3
chr1	148643011	148645011	PPIAL4E	3	3	3	3	3	1	3	3	3	3	3	3	3	3
chr1	148805015	148807015	PPIAL4F	3	3	1	1	3	3	3	3	3	3	3	3	3	3
chr1	148927286	148929286	LSP1P5	4	4	4	4	4	4	4	4	3	4	4	4	4	4
chr1	149278476	149280476	LINC02591	3	3	3	3	3	1	3	3	1	1	3	3	3	3
chr1	149368294	149370294	FCGR1CP	4	4	2	4	3	2	3	3	3	2	3	4	4	3
chr1	149575262	149577262	LINC00869	4	4	2	2	4	2	2	4	4	4	4	2	4	4
chr1	149753250	149755250	FCGR1A	4	2	4	2	2	2	3	4	3	2	3	4	3	3
chr1	149782928	149784928	HIST2H2BF	4	2	4	4	4	2	4	2	4	2	4	4	4	4
chr1	149784236	149786236	HIST2H3D	4	2	4	4	4	2	4	2	4	2	4	2	4	4
chr1	149821340	149823340	HIST2H2BC	2	2	2	2	2	2	2	2	2	2	2	2	2	2
chr1	149857525	149859525	HIST2H2AC	2	2	2	2	2	2	2	2	2	4	4	2	2	2
chr1	149857232	149859232	HIST2H2BE	2	2	2	2	2	2	2	2	2	2	4	2	2	2
chr1	149858466	149860466	HIST2H2AB	2	2	2	2	2	2	2	2	2	4	2	2	2	2
chr1	149870155	149872155	BOLA1	2	2	2	2	2	2	2	1	2	2	2	2	2	2
chr1	149888434	149890434	SV2A	4	3	4	4	4	2	2	1	3	4	3	3	4	4
chr1	149899144	149901144	SF3B4	2	2	2	2	2	2	2	2	2	2	2	2	2	2
chr1	149907791	149909791	MTMR11	1	1	1	1	1	1	1	1	3	1	3	1	3	3
chr1	149981686	149983686	OTUD7B	4	4	4	4	3	4	4	2	4	4	3	3	4	3
chr1	150038342	150040342	VPS45	2	2	2	2	2	2	2	2	2	4	4	4	2	2
chr1	150120767	150122767	PLEKHO1	2	2	4	4	2	2	2	2	2	4	4	2	2	2
chr1	150207504	150209504	ANP32E	2	2	2	2	2	2	2	2	2	2	2	2	2	2
chr1	150229218	150231218	CA14	3	3	3	3	3	3	3	1	3	3	3	3	3	3
chr1	150240609	150242609	APH1A	2	2	2	2	2	2	2	2	2	4	2	2	2	2
chr1	150243773	150245773	C1orf54	2	1	1	1	1	2	1	1	2	2	1	4	2	1
chr1	150253953	150255953	CIART	4	4	4	4	4	2	4	1	3	4	3	4	4	4
chr1	150265269	150267269	MRPS21	2	2	2	2	2	2	2	2	4	2	2	4	2	1
chr1	150292928	150294928	PRPF3	2	2	2	2	2	2	2	2	2	2	2	2	2	2
chr1	150335990	150337990	RPRD2	2	2	2	2	2	2	2	2	2	2	2	2	2	2
chr1	150458840	150460840	TARS2	2	2	2	2	2	2	2	2	2	2	2	2	2	2
chr1	150479487	150481487	ECM1	1	1	1	1	2	1	1	2	1	1	1	2	1	2
chr1	150487233	150489233	FALEC	2	2	2	2	2	2	2	2	2	2	2	2	2	2
chr1	150520898	150522898	ADAMTSL4	4	4	4	4	4	4	4	2	3	2	3	4	4	4
chr1	150523405	150525405	MIR4257	2	2	4	4	2	1	2	2	3	2	3	4	3	1
chr1	150551214	150553214	MCL1	2	2	2	2	2	2	2	2	2	2	2	2	2	2
chr1	150601098	150603098	ENSA	2	2	2	2	2	2	2	2	2	4	4	2	2	2
chr1	150668672	150670672	GOLPH3L	2	2	2	2	2	2	2	2	2	2	2	2	2	2
chr1	150692364	150694364	HORMAD1	1	1	1	1	1	1	1	1	1	1	1	1	1	1
chr1	150737433	150739433	CTSS	2	2	2	2	2	1	2	2	2	2	2	2	2	2
chr1	150779917	150781917	CTSK	1	1	1	1	1	1	1	1	1	1	1	1	1	1
chr1	150848244	150850244	ARNT	2	2	2	2	2	2	2	2	2	2	2	2	2	2
chr1	150897815	150899815	SETDB1	2	2	2	2	2	2	2	2	2	2	2	2	2	2
chr1	150946479	150948479	CERS2	2	2	2	2	2	2	2	2	2	2	2	2	2	2
chr1	150953499	150955499	ANXA9	1	1	1	1	1	1	1	1	1	1	1	2	1	1
chr1	150979854	150981854	MINDY1	2	2	2	2	2	2	2	2	2	2	2	2	2	2
chr1	150979973	150981973	PRUNE1	2	2	2	2	2	2	2	2	2	2	2	2	2	2
chr1	151008029	151010029	BNIPL	1	1	1	1	1	1	1	1	1	1	1	1	1	1
chr1	151019259	151021259	C1orf56	2	2	4	4	4	4	2	2	4	2	3	3	4	4
chr1	151031125	151033125	CDC42SE1	2	2	2	2	2	2	2	2	2	2	2	2	2	2
chr1	151031151	151033151	MLLT11	2	2	2	2	2	2	2	2	2	2	2	2	2	2
chr1	151042080	151044080	GABPB2	2	2	2	2	2	2	2	2	2	4	2	2	2	2
chr1	151118140	151120140	SEMA6C	4	4	4	4	2	2	2	2	2	4	2	2	2	2
chr1	151128105	151130105	TNFAIP8L2	2	2	2	2	2	2	2	1	2	2	2	2	2	2
chr1	151128105	151130105	TNFAIP8L2-SCNM1	2	2	2	2	2	2	2	1	2	2	2	2	2	2
chr1	151137424	151139424	LYSMD1	2	2	2	2	2	2	2	2	2	2	2	2	2	2
chr1	151137498	151139498	SCNM1	2	2	2	2	2	2	2	2	2	2	2	2	2	2
chr1	151147547	151149547	TMOD4	1	1	1	1	1	1	1	1	1	1	1	2	1	1
chr1	151161689	151163689	VPS72	2	2	2	2	2	2	2	2	2	2	2	2	2	2
chr1	151170021	151172021	PIP5K1A	2	2	2	2	2	2	2	2	2	2	2	2	2	2
chr1	151226197	151228197	PSMD4	2	2	2	2	2	2	2	2	2	2	2	2	2	2
chr1	151253094	151255094	ZNF687	2	2	2	2	2	2	2	2	4	2	2	4	2	2
chr1	151299191	151301191	PI4KB	2	2	2	2	2	2	2	2	2	2	2	2	2	2
chr1	151318769	151320769	RFX5	2	2	2	2	2	2	2	2	2	2	2	2	2	2
chr1	151344210	151346210	SELENBP1	1	1	1	1	1	1	1	2	1	1	1	1	1	1
chr1	151371041	151373041	PSMB4	2	2	2	2	2	2	2	2	2	2	2	2	2	2
chr1	151430941	151432941	POGZ	2	2	2	2	2	2	2	2	2	2	2	2	2	2
chr1	151482862	151484862	CGN	4	4	4	4	4	4	4	4	4	4	4	2	4	4
chr1	151511781	151513781	TUFT1	4	4	4	4	3	2	2	4	3	4	3	1	3	3
chr1	151517272	151519272	MIR554	1	1	1	1	3	1	1	3	3	3	1	1	1	3
chr1	151583541	151585541	SNX27	2	2	2	2	2	2	2	2	2	2	2	4	2	2
chr1	151688290	151690290	CELF3	3	3	3	3	3	3	3	3	3	3	3	3	3	3
chr1	151681909	151683909	RIIAD1	3	3	3	3	3	1	3	3	3	1	3	3	1	3
chr1	151734445	151736445	OAZ3	2	2	2	2	2	2	2	2	2	2	2	2	2	2
chr1	151735040	151737040	MRPL9	2	2	2	2	2	2	2	2	2	2	2	2	2	2
chr1	151762010	151764010	TDRKH	2	2	2	2	4	2	2	2	2	4	4	2	4	3
chr1	151776882	151778882	LINGO4	3	3	3	3	3	1	3	3	3	3	3	3	1	3
chr1	151803348	151805348	RORC	1	1	3	1	3	1	1	3	3	1	1	3	1	3
chr1	151809945	151811945	C2CD4D-AS1	4	4	4	4	3	3	4	3	3	3	1	3	3	3
chr1	151812033	151814033	C2CD4D	4	4	4	4	4	3	4	3	3	3	3	3	3	3
chr1	151825173	151827173	THEM5	3	3	3	3	3	1	1	3	3	3	3	3	3	3
chr1	151881361	151883361	THEM4	2	2	2	2	4	2	2	2	1	2	1	1	1	3
chr1	151965714	151967714	S100A10	4	2	4	4	4	2	4	3	4	4	2	2	4	3
chr1	152008511	152010511	S100A11	2	2	2	2	2	2	2	2	2	2	2	2	2	2
chr1	152060540	152062540	TCHHL1	3	3	3	3	3	3	3	3	3	3	1	3	3	3
chr1	152116706	152118706	TCHH	3	3	3	3	3	1	3	3	1	3	1	1	3	3
chr1	152130704	152132704	RPTN	3	1	1	1	1	1	1	3	3	1	1	1	1	3
chr1	152195672	152197672	HRNR	1	1	3	3	3	1	3	3	1	1	1	3	1	1
chr1	152296679	152298679	FLG	3	3	3	3	3	3	3	1	3	3	1	3	3	3
chr1	152331482	152333482	FLG2	3	1	3	1	3	1	1	3	3	3	1	1	1	3
chr1	152385750	152387750	CRNN	3	3	3	3	3	3	3	1	3	3	3	3	3	3
chr1	152482320	152484320	LCE5A	3	3	3	3	3	3	3	3	3	3	3	3	3	3
chr1	152485978	152487978	CRCT1	3	3	3	3	3	3	3	3	3	3	3	3	3	3
chr1	152538229	152540229	LCE3E	3	1	3	1	3	1	1	1	3	3	3	3	1	3
chr1	152551980	152553980	LCE3D	3	3	3	1	3	1	3	3	3	3	1	3	1	1
chr1	152572138	152574138	LCE3C	3	1	1	1	3	1	1	3	3	3	1	1	1	1
chr1	152585287	152587287	LCE3B	3	3	3	1	3	1	1	1	3	3	1	1	3	1
chr1	152594579	152596579	LCE3A	3	3	3	3	1	1	3	3	1	1	1	3	1	1
chr1	152634887	152636887	LCE2D	3	3	3	3	3	3	3	3	3	3	3	3	1	3
chr1	152646791	152648791	LCE2C	3	3	3	3	3	3	3	3	3	3	3	3	3	3
chr1	152657599	152659599	LCE2B	3	3	3	3	3	3	3	3	3	3	3	3	3	3
chr1	152669840	152671840	LCE2A	3	1	1	1	3	3	3	3	3	3	1	3	3	3
chr1	152680523	152682523	LCE4A	3	3	3	1	3	1	3	1	3	3	1	3	3	3
chr1	152690998	152692998	C1orf68	3	3	3	3	3	3	3	3	3	3	1	3	3	3
chr1	152729506	152731506	KPRP	3	3	3	3	3	3	4	3	3	3	3	3	3	3
chr1	152747848	152749848	LCE1F	3	3	3	3	3	3	3	1	3	3	1	3	3	3
chr1	152757753	152759753	LCE1E	3	3	3	3	3	3	3	3	3	3	3	3	3	3
chr1	152768227	152770227	LCE1D	3	3	3	3	3	3	3	3	3	3	1	3	3	3
chr1	152778107	152780107	LCE1C	3	3	1	3	3	3	3	1	3	3	1	3	3	3
chr1	152783447	152785447	LCE1B	3	3	1	3	3	3	3	3	3	3	1	3	3	3
chr1	152798949	152800949	LCE1A	3	3	3	3	3	3	3	3	3	3	3	3	3	3
chr1	152814330	152816330	LCE6A	3	3	3	3	3	1	3	3	3	3	1	3	3	3
chr1	152849798	152851798	SMCP	3	1	1	1	3	3	3	3	1	1	1	3	3	1
chr1	152880039	152882039	IVL	3	3	3	3	3	3	3	3	3	3	3	3	3	3
chr1	152942128	152944128	SPRR4	3	1	3	3	3	3	1	3	3	3	1	3	1	3
chr1	152955564	152957564	SPRR1A	3	3	3	3	3	3	3	3	3	3	3	3	3	3
chr1	152973223	152975223	SPRR3	3	3	3	3	3	3	3	3	3	3	1	3	3	3
chr1	153002679	153004679	SPRR1B	3	3	3	3	3	3	3	3	3	3	3	3	3	3
chr1	153012594	153014594	SPRR2D	3	3	3	3	3	3	3	3	3	3	3	3	3	3
chr1	153112969	153114969	SPRR2A	3	3	3	3	3	3	3	3	3	3	3	3	3	3
chr1	153043084	153045084	SPRR2B	3	3	3	3	3	3	3	3	3	3	1	3	3	3
chr1	153066001	153068001	SPRR2E	3	1	3	3	3	3	3	3	3	3	1	3	3	3
chr1	153084989	153086989	SPRR2F	3	1	3	3	3	3	3	1	3	3	1	3	3	3
chr1	153112969	153114969	SPRR2C	3	3	3	3	3	3	3	3	3	3	3	3	3	3
chr1	153122427	153124427	SPRR2G	3	3	3	3	3	3	3	3	3	3	3	3	3	3
chr1	153174906	153176906	LELP1	3	3	3	3	3	3	3	3	3	3	3	3	3	3
chr1	153189060	153191060	PRR9	3	3	3	3	3	3	3	3	3	3	3	3	3	3
chr1	153231179	153233179	LOR	3	3	3	4	3	3	3	3	3	3	3	3	3	3
chr1	153282194	153284194	PGLYRP3	1	1	1	1	1	1	1	3	3	3	1	3	1	3
chr1	153320022	153322022	PGLYRP4	3	3	3	3	3	3	3	3	3	3	3	3	3	3
chr1	153329330	153331330	S100A9	3	2	4	4	1	1	1	3	3	3	3	3	3	3
chr1	153347075	153349075	S100A12	3	1	3	3	1	3	3	3	3	3	3	3	3	3
chr1	153362664	153364664	S100A8	3	2	3	2	1	3	3	3	3	3	3	3	3	1
chr1	153388000	153390000	S100A7A	3	3	3	3	3	3	1	3	3	3	3	3	3	3
chr1	153411503	153413503	S100A7L2	3	3	3	3	3	3	3	3	3	3	3	3	3	3
chr1	153432137	153434137	S100A7	3	3	3	3	3	3	3	3	3	3	3	3	3	3
chr1	153507717	153509717	S100A6	2	2	2	2	2	2	2	1	2	2	4	4	2	2
chr1	153513241	153515241	S100A5	1	1	1	1	1	1	1	1	1	1	1	1	1	1
chr1	153517282	153519282	S100A4	2	2	2	2	2	2	2	1	2	2	2	4	2	2
chr1	153520734	153522734	S100A3	1	1	1	1	1	1	1	1	1	1	1	3	1	1
chr1	153537306	153539306	S100A2	1	1	1	1	2	1	1	1	1	1	1	1	1	1
chr1	153584514	153586514	S100A16	1	1	1	1	1	1	1	1	1	1	1	1	1	1
chr1	153587808	153589808	S100A14	1	1	3	1	1	1	1	1	1	1	1	1	1	1
chr1	153605568	153607568	S100A13	2	2	2	2	2	2	2	2	2	2	2	2	2	2
chr1	153599873	153601873	S100A1	1	1	4	1	1	1	1	2	1	1	1	2	2	2
chr1	153605458	153607458	CHTOP	2	2	2	2	2	2	2	2	2	2	2	2	2	2
chr1	153630130	153632130	SNAPIN	2	2	2	2	2	2	2	2	2	4	2	2	2	2
chr1	153642504	153644504	ILF2	2	2	2	2	2	2	2	2	2	2	2	2	2	2
chr1	153650164	153652164	NPR1	4	4	4	4	4	4	4	3	4	3	3	4	4	4
chr1	153699549	153701549	INTS3	2	2	2	2	2	2	2	2	2	2	2	2	2	2
chr1	153746768	153748768	SLC27A3	2	2	2	2	2	2	2	2	2	4	2	2	2	2
chr1	153894451	153896451	GATAD2B	2	2	2	2	2	2	2	2	2	2	4	4	2	2
chr1	153918154	153920154	DENND4B	2	2	2	2	2	2	2	2	2	2	2	2	2	2
chr1	153930132	153932132	CRTC2	2	2	2	2	2	2	2	2	2	2	2	4	2	2
chr1	153939660	153941660	SLC39A1	2	2	2	2	2	2	2	2	2	2	2	2	2	2
chr1	153939315	153941315	CREB3L4	2	2	2	2	2	2	2	2	2	2	2	2	2	2
chr1	153949451	153951451	JTB	2	2	2	2	2	2	2	2	2	2	2	2	2	2
chr1	153957853	153959853	RAB13	2	2	4	2	2	2	2	2	2	2	4	2	2	2
chr1	153962239	153964239	RPS27	2	2	2	2	2	2	2	2	2	2	2	2	2	2
chr1	154126592	154128592	NUP210L	1	1	1	1	1	1	1	1	1	1	1	1	1	1
chr1	154163611	154165611	TPM3	1	1	1	3	1	1	1	1	3	1	1	2	3	3
chr1	154165219	154167219	MIR190B	1	1	3	3	3	1	1	3	3	3	1	1	3	1
chr1	154177841	154179841	C1orf189	1	1	1	1	1	1	1	1	1	1	1	1	1	1
chr1	154192273	154194273	C1orf43	2	2	2	2	2	2	2	2	2	2	2	2	2	2
chr1	154191655	154193655	UBAP2L	2	2	2	2	2	2	2	2	2	2	2	2	2	2
chr1	154244039	154246039	HAX1	2	2	2	2	2	2	2	2	2	2	2	2	2	2
chr1	154292592	154294592	AQP10	1	1	3	3	3	1	1	2	3	3	3	3	3	3
chr1	154297036	154299036	ATP8B2	2	4	2	4	2	4	2	2	4	4	4	4	2	2
chr1	154376669	154378669	IL6R	2	2	2	4	2	2	2	3	3	2	4	4	4	2
chr1	154473526	154475526	SHE	4	4	4	4	3	3	4	3	3	3	3	3	3	3
chr1	154473695	154475695	TDRD10	4	4	4	4	3	3	4	3	1	3	3	3	3	3
chr1	154530120	154532120	UBE2Q1	2	2	2	2	2	2	2	4	2	2	2	2	2	2
chr1	154539257	154541257	CHRNB2	3	3	3	3	3	3	3	3	3	3	3	3	3	3
chr1	154599456	154601456	ADAR	2	2	2	2	2	2	2	2	2	2	2	2	2	2
chr1	154841754	154843754	KCNN3	3	3	3	3	3	3	3	3	3	3	3	3	3	3
chr1	154908484	154910484	PMVK	2	2	2	2	2	2	2	2	2	2	4	2	2	2
chr1	154927567	154929567	PBXIP1	2	2	2	2	2	2	2	2	2	2	2	2	2	2
chr1	154933258	154935258	PYGO2	2	2	2	2	2	2	2	2	2	2	2	2	2	2
chr1	154945959	154947959	SHC1	2	2	2	2	2	2	2	2	2	2	4	2	2	2
chr1	154946118	154948118	CKS1B	2	2	2	2	2	2	2	2	2	4	4	2	2	2
chr1	154947169	154949169	MIR4258	2	2	2	2	2	2	2	2	2	2	2	2	2	2
chr1	154954770	154956770	FLAD1	2	2	2	2	2	2	2	2	2	2	2	4	2	2
chr1	154965062	154967062	LENEP	1	1	1	1	1	1	1	2	1	4	3	1	1	1
chr1	154974106	154976106	ZBTB7B	2	2	2	2	2	2	2	2	2	2	2	2	2	4
chr1	155005257	155007257	DCST2	1	1	1	1	3	1	1	3	1	1	3	3	1	3
chr1	155005282	155007282	DCST1	1	1	1	1	3	1	1	3	1	1	3	3	1	3
chr1	155035467	155037467	DCST1-AS1	2	2	4	4	2	2	2	2	2	2	2	2	2	2
chr1	155022422	155024422	ADAM15	2	2	2	2	2	2	2	2	2	2	2	4	2	2
chr1	155035213	155037213	EFNA4	2	2	4	4	2	2	2	4	2	2	2	4	2	2
chr1	155035213	155037213	EFNA3	2	2	4	4	2	2	2	4	2	2	2	4	2	2
chr1	155099349	155101349	EFNA1	4	4	4	4	4	4	4	2	3	4	3	4	4	3
chr1	155107288	155109288	SLC50A1	2	2	2	2	2	2	2	2	2	2	2	4	2	2
chr1	155111996	155113996	DPM3	2	2	2	2	2	2	2	4	2	2	2	4	2	2
chr1	155144421	155146421	TRIM46	2	2	2	2	2	2	2	2	2	2	2	4	2	2
chr1	155144804	155146804	KRTCAP2	2	2	2	2	2	2	2	2	2	2	2	4	2	2
chr1	155161706	155163706	MUC1	2	2	2	2	2	2	2	2	2	2	4	4	2	4
chr1	155163968	155165968	MIR92B	2	2	2	2	2	2	2	2	4	2	4	3	2	4
chr1	155177969	155179969	THBS3	2	2	2	2	2	2	2	2	2	2	2	2	2	2
chr1	155177490	155179490	MTX1	2	2	2	2	2	2	2	2	2	2	2	2	2	2
chr1	155207441	155209441	GBAP1	1	1	1	1	1	1	1	1	1	1	1	1	1	1
chr1	155213653	155215653	GBA	2	2	2	2	2	2	2	2	2	4	2	4	2	2
chr1	155224274	155226274	FAM189B	2	2	2	2	2	2	2	2	2	2	2	2	2	2
chr1	155231176	155233176	SCAMP3	2	2	2	2	2	2	2	2	2	2	2	2	2	2
chr1	155246501	155248501	CLK2	2	2	4	4	4	2	2	2	2	2	4	2	4	2
chr1	155246218	155248218	HCN3	2	2	4	2	4	2	2	2	2	2	2	2	2	2
chr1	155270225	155272225	PKLR	1	1	1	1	1	1	1	2	1	1	1	1	1	1
chr1	155277539	155279539	FDPS	2	2	2	2	2	2	2	2	2	2	2	2	2	2
chr1	155289640	155291640	RUSC1	2	2	2	2	2	2	2	1	2	1	1	2	2	1
chr1	155292938	155294938	RUSC1-AS1	2	2	2	2	2	2	2	2	2	2	2	2	2	2
chr1	155531585	155533585	ASH1L	2	2	2	2	2	2	2	2	2	4	2	2	2	2
chr1	155315236	155317236	MIR555	1	1	1	1	1	1	1	1	1	1	1	1	1	1
chr1	155401971	155403971	POU5F1P4	1	1	1	1	1	1	1	3	1	1	1	1	1	1
chr1	155530772	155532772	ASH1L-AS1	2	2	2	2	2	2	2	2	2	4	2	2	2	2
chr1	155578961	155580961	MSTO1	2	2	2	2	2	2	2	2	2	4	2	4	2	2
chr1	155754165	155756165	YY1AP1	1	1	1	1	1	1	1	1	1	1	1	1	1	1
chr1	155657882	155659882	DAP3	2	2	2	2	2	2	2	2	2	2	2	2	2	2
chr1	155714559	155716559	MSTO2P	2	2	2	2	2	2	2	2	2	2	2	2	2	2
chr1	155828191	155830191	GON4L	2	2	2	2	2	2	2	2	2	4	4	4	2	2
chr1	155828260	155830260	SYT11	2	2	2	2	2	2	2	2	2	4	4	4	2	2
chr1	155880193	155882193	RIT1	2	2	2	2	2	2	2	2	2	2	2	2	2	2
chr1	155903188	155905188	KHDC4	2	2	2	2	2	2	2	2	2	2	2	2	2	2
chr1	155888833	155890833	SNORA80E	1	1	1	1	1	1	1	3	1	1	1	1	1	1
chr1	155894877	155896877	SCARNA4	1	1	1	1	1	1	1	1	1	1	1	1	1	1
chr1	155910480	155912480	RXFP4	1	1	3	1	1	1	1	1	2	1	1	2	1	1
chr1	155958864	155960864	ARHGEF2	1	2	2	2	1	2	1	1	2	2	1	2	1	1
chr1	155989758	155991758	SSR2	2	2	2	2	2	2	2	2	2	2	4	2	2	2
chr1	156022516	156024516	UBQLN4	2	2	2	2	2	2	2	2	2	2	2	2	2	2
chr1	156023517	156025517	LAMTOR2	2	2	2	2	2	2	2	2	2	2	2	2	2	2
chr1	156029966	156031966	RAB25	1	1	1	1	1	1	1	1	1	3	3	1	1	1
chr1	156050789	156052789	MEX3A	2	4	4	4	4	2	2	2	2	4	4	4	4	4
chr1	156051369	156053369	LMNA	2	4	4	4	4	4	2	2	4	4	4	4	4	4
chr1	156118735	156120735	SEMA4A	1	1	1	1	1	1	1	3	1	3	1	1	1	1
chr1	156162730	156164730	SLC25A44	2	2	2	2	2	2	2	2	2	2	2	4	2	2
chr1	156181779	156183779	PMF1	2	2	2	2	2	2	2	2	2	2	2	2	2	2
chr1	156181779	156183779	PMF1-BGLAP	2	2	2	2	2	2	2	2	2	2	2	2	2	2
chr1	156210951	156212951	BGLAP	1	1	3	1	1	1	1	1	1	1	3	4	3	1
chr1	156216908	156218908	PAQR6	1	3	3	3	3	3	1	1	1	1	1	1	3	1
chr1	156251620	156253620	SMG5	2	2	2	2	2	2	2	4	2	2	4	2	2	2
chr1	156251704	156253704	TMEM79	2	2	2	2	2	2	2	4	2	2	4	2	2	2
chr1	156264480	156266480	GLMP	2	2	2	2	4	2	2	4	2	1	1	3	2	4
chr1	156268428	156270428	VHLL	1	1	1	1	1	1	1	3	3	1	1	1	1	1
chr1	156307206	156309206	CCT3	2	2	2	2	2	2	2	2	4	2	4	4	4	2
chr1	156306105	156308105	TSACC	2	2	2	2	2	2	2	2	2	2	2	4	2	2
chr1	156337980	156339980	RHBG	3	3	3	4	3	3	3	3	3	3	3	3	3	3
chr1	156399493	156401493	C1orf61	3	3	3	4	3	3	3	3	3	3	3	3	3	3
chr1	156389221	156391221	MIR9-1	4	4	4	4	3	4	3	3	3	3	3	3	3	3
chr1	156469634	156471634	MEF2D	2	2	2	2	2	2	2	2	2	2	2	2	2	2
chr1	156541396	156543396	IQGAP3	2	2	2	2	2	2	2	2	2	2	2	4	2	2
chr1	156548519	156550519	TTC24	1	1	1	1	1	1	1	3	1	1	1	1	1	1
chr1	156560558	156562558	NAXE	2	2	2	2	2	2	2	2	2	2	2	2	2	2
chr1	156570279	156572279	GPATCH4	2	2	2	2	2	2	2	2	2	2	2	2	2	2
chr1	156588086	156590086	HAPLN2	3	3	3	3	3	3	3	3	3	3	3	3	3	3
chr1	156610740	156612740	BCAN	3	3	3	4	3	3	3	1	3	3	3	3	3	3
chr1	156646189	156648189	NES	3	3	3	3	3	3	3	1	3	3	3	3	3	3
chr1	156674608	156676608	CRABP2	4	4	4	4	4	3	3	1	4	3	3	4	4	3
chr1	156697211	156699211	ISG20L2	2	2	2	2	2	2	2	2	2	2	2	4	2	2
chr1	156697263	156699263	RRNAD1	2	2	2	2	2	2	2	2	2	2	2	4	2	2
chr1	156709923	156711923	MRPL24	2	2	2	2	2	2	2	2	2	2	2	4	2	2
chr1	156735717	156737717	HDGF	2	2	2	2	2	2	2	2	2	2	2	4	2	2
chr1	156736274	156738274	PRCC	2	2	2	2	2	2	2	2	2	2	2	4	2	2
chr1	156785640	156787640	SH2D2A	2	3	4	3	2	1	1	2	3	3	2	2	2	3
chr1	156784542	156786542	NTRK1	4	4	3	4	2	3	1	2	3	3	2	2	2	3
chr1	156827712	156829712	INSRR	3	3	4	4	4	3	3	2	3	3	3	3	4	3
chr1	156862523	156864523	PEAR1	3	3	3	4	3	3	2	1	3	3	3	3	3	3
chr1	156889424	156891424	LRRC71	3	3	3	3	3	3	3	3	3	3	3	3	3	3
chr1	157014162	157016162	ARHGEF11	4	4	4	4	4	2	2	2	3	2	2	4	4	3
chr1	156905036	156907036	MIR765	1	1	1	1	1	1	1	1	3	1	1	3	1	3
chr1	157068600	157070600	ETV3L	1	1	1	1	1	1	1	3	3	3	3	3	1	3
chr1	157097154	157099154	CYCSP52	1	1	1	1	1	1	1	1	1	1	1	1	1	1
chr1	157107383	157109383	ETV3	2	2	2	2	2	2	2	2	4	2	2	4	2	2
chr1	157521310	157523310	FCRL5	2	3	4	1	2	3	3	3	1	3	1	1	2	3
chr1	157566870	157568870	FCRL4	3	3	3	3	3	3	3	3	3	3	3	3	2	3
chr1	157669775	157671775	FCRL3	4	3	3	3	3	3	3	3	1	3	3	1	1	3
chr1	157745922	157747922	FCRL2	3	3	3	1	1	3	1	1	1	3	1	1	1	1
chr1	157788940	157790940	FCRL1	4	3	2	2	4	1	1	3	2	3	1	1	2	3
chr1	157810634	157812634	CD5L	1	1	1	1	1	1	1	3	1	3	3	1	1	3
chr1	157962063	157964063	KIRREL1	4	4	4	4	4	4	2	3	3	3	3	4	2	3
chr1	158109430	158111430	LINC01704	1	1	1	1	1	1	1	3	3	3	3	1	1	3
chr1	158148737	158150737	CD1D	4	4	4	4	4	2	3	3	3	4	3	4	4	3
chr1	158222927	158224927	CD1A	3	3	3	3	3	1	3	3	3	3	3	1	1	3
chr1	158258563	158260563	CD1C	3	1	1	1	1	1	3	1	3	3	1	1	2	1
chr1	158300321	158302321	CD1B	3	1	1	3	1	1	3	3	3	3	1	1	1	3
chr1	158322254	158324254	CD1E	1	1	1	1	1	1	3	1	3	3	1	1	2	3
chr1	158368256	158370256	OR10T2	3	1	3	1	1	1	1	1	3	3	1	1	1	3
chr1	158389656	158391656	OR10K2	1	1	3	3	1	1	3	1	3	3	1	1	1	3
chr1	158434352	158436352	OR10K1	3	1	1	1	1	1	3	1	3	3	1	1	1	3
chr1	158448668	158450668	OR10R2	1	3	1	1	1	1	3	3	3	3	1	1	1	3
chr1	158516895	158518895	OR6Y1	3	1	3	1	1	1	1	3	3	3	1	3	1	3
chr1	158532394	158534394	OR6P1	1	3	3	1	1	1	1	3	1	1	1	1	1	3
chr1	158548689	158550689	OR10X1	3	1	1	1	1	1	3	3	3	3	1	1	1	3
chr1	158575229	158577229	OR10Z1	1	1	1	1	1	1	2	3	3	3	1	1	1	3
chr1	158655506	158657506	SPTA1	1	1	1	1	1	1	2	2	3	3	1	1	3	3
chr1	158669442	158671442	OR6K2	3	1	1	1	1	1	3	1	3	3	1	3	3	3
chr1	158686905	158688905	OR6K3	3	3	3	1	1	1	3	1	3	3	1	1	3	3
chr1	158723606	158725606	OR6K6	3	1	3	1	1	1	3	1	3	3	1	1	1	3
chr1	158735472	158737472	OR6N1	3	3	3	1	1	3	3	1	3	3	3	1	3	3
chr1	158746425	158748425	OR6N2	1	1	1	3	1	1	1	1	3	3	1	1	1	3
chr1	158800168	158802168	MNDA	2	2	2	2	1	1	1	1	1	2	1	1	1	3
chr1	158900337	158902337	PYHIN1	2	2	2	1	2	1	1	1	3	1	1	1	2	3
chr1	158968758	158970758	IFI16	1	1	1	1	1	1	1	1	3	1	1	1	1	1
chr1	159045647	159047647	AIM2	1	2	4	2	2	2	1	1	3	2	3	2	2	1
chr1	159140377	159142377	CADM3	3	3	4	4	3	4	3	3	3	3	3	3	3	3
chr1	159171212	159173212	CADM3-AS1	3	3	3	3	3	1	3	3	3	3	3	3	3	3
chr1	159172803	159174803	ACKR1	3	3	3	3	3	1	3	3	3	3	3	3	3	3
chr1	159258506	159260506	FCER1A	3	1	3	3	1	1	1	1	3	3	1	1	3	3
chr1	159283449	159285449	OR10J3	3	1	3	1	1	1	1	1	3	3	3	1	3	3
chr1	159408512	159410512	OR10J1	3	1	3	1	1	1	3	1	1	3	1	3	3	1
chr1	159504797	159506797	OR10J5	1	3	3	1	3	1	1	1	3	3	3	1	3	3
chr1	159556616	159558616	APCS	3	1	3	3	3	3	1	1	3	3	3	1	3	3
chr1	159683379	159685379	CRP	3	1	1	1	1	1	1	3	1	3	3	1	3	3
chr1	159749759	159751759	DUSP23	2	2	2	2	2	2	2	4	3	2	2	2	4	2
chr1	159769301	159771301	FCRL6	1	1	3	3	1	1	1	3	3	3	3	3	3	1
chr1	159795479	159797479	SLAMF8	3	1	3	1	1	1	1	3	3	3	1	3	3	1
chr1	159824137	159826137	SNHG28	2	2	4	4	4	2	2	3	3	3	3	3	4	3
chr1	159831447	159833447	VSIG8	3	1	3	3	3	1	1	3	3	3	3	3	3	3
chr1	159868906	159870906	CFAP45	1	1	1	1	1	1	1	1	1	1	1	1	1	1
chr1	159894332	159896332	TAGLN2	2	2	2	2	2	2	2	2	2	4	4	4	2	2
chr1	159914386	159916386	IGSF9	3	3	3	4	3	1	3	3	3	3	3	3	3	3
chr1	159923044	159925044	SLAMF9	3	3	3	3	3	1	3	3	3	3	3	3	3	3
chr1	159930014	159932014	LINC01133	3	1	3	3	3	1	3	3	3	3	3	3	3	3
chr1	160000783	160002783	PIGM	2	2	2	2	4	2	2	4	4	4	2	2	4	2
chr1	160039051	160041051	KCNJ10	4	4	4	4	4	4	4	3	3	3	3	3	4	3
chr1	160050360	160052360	KCNJ9	3	3	3	3	1	3	3	3	3	3	3	3	3	3
chr1	160067618	160069618	IGSF8	2	2	2	2	2	2	2	2	2	2	4	2	2	2
chr1	160084520	160086520	ATP1A2	3	3	3	3	3	1	3	3	3	3	1	3	1	3
chr1	160120352	160122352	ATP1A4	1	1	1	1	1	1	1	3	3	3	1	3	1	3
chr1	160159285	160161285	CASQ1	1	1	1	1	3	1	1	3	3	3	3	3	1	3
chr1	160174125	160176125	PEA15	2	2	2	2	2	2	2	2	2	4	2	2	2	2
chr1	160253941	160255941	DCAF8	2	2	2	2	2	2	2	2	2	2	2	2	2	2
chr1	160253941	160255941	PEX19	2	2	2	2	2	2	2	2	2	2	2	2	2	2
chr1	160312354	160314354	COPA	2	2	2	2	2	2	2	2	2	2	2	2	2	2
chr1	160286055	160288055	SUMO1P3	1	1	1	1	1	1	1	1	1	1	1	1	1	1
chr1	160312063	160314063	NCSTN	2	2	2	2	2	2	2	2	2	2	2	2	2	2
chr1	160335861	160337861	NHLH1	1	1	1	3	1	1	1	2	3	1	3	3	1	3
chr1	160369231	160371231	VANGL2	4	4	4	4	4	2	2	4	4	3	3	3	2	4
chr1	160492052	160494052	SLAMF6	2	2	2	2	1	1	1	1	2	1	3	1	2	3
chr1	160548306	160550306	CD84	2	2	2	2	2	2	2	1	2	2	1	1	2	2
chr1	160616081	160618081	SLAMF1	2	2	2	2	2	1	1	1	2	3	2	2	2	1
chr1	160680641	160682641	CD48	4	4	2	2	2	2	2	3	2	4	2	2	2	2
chr1	160708077	160710077	SLAMF7	1	1	1	1	1	1	1	3	1	3	1	1	1	1
chr1	160764864	160766864	LY9	2	2	2	1	2	1	3	3	2	3	4	2	2	2
chr1	160831692	160833692	CD244	1	1	1	2	1	2	2	3	1	2	1	1	1	1
chr1	160853960	160855960	ITLN1	1	1	1	1	1	1	1	3	1	3	1	1	1	1
chr1	160923589	160925589	ITLN2	1	1	1	1	1	1	1	3	1	3	1	1	1	1
chr1	161007774	161009774	F11R	2	2	2	2	2	2	2	1	2	1	1	2	2	2
chr1	161007774	161009774	TSTD1	2	2	2	2	2	2	2	1	2	1	1	2	2	2
chr1	161014769	161016769	USF1	2	2	2	2	2	2	2	2	2	2	4	4	2	2
chr1	161038760	161040760	ARHGAP30	2	2	2	2	2	2	2	1	2	2	2	2	2	2
chr1	161058385	161060385	NECTIN4	2	1	1	1	1	2	1	3	1	1	1	1	1	3
chr1	161067151	161069151	KLHDC9	2	2	2	2	2	2	2	1	2	1	1	2	2	2
chr1	161086866	161088866	PFDN2	2	2	2	2	2	2	2	2	2	2	2	2	2	2
chr1	161086862	161088862	NIT1	2	2	2	2	2	2	2	2	2	2	2	2	2	2
chr1	161101478	161103478	DEDD	2	2	2	2	2	2	2	2	2	2	2	2	2	2
chr1	161122534	161124534	UFC1	2	2	2	2	2	2	2	2	2	2	2	2	2	2
chr1	161128254	161130254	USP21	2	2	2	2	2	2	2	2	2	2	2	2	2	2
chr1	161135181	161137181	PPOX	2	2	2	2	2	2	2	2	2	4	2	2	2	2
chr1	161146758	161148758	B4GALT3	2	2	2	2	2	2	2	2	2	2	2	2	2	2
chr1	161167845	161169845	ADAMTS4	1	1	1	1	3	1	1	2	3	1	3	3	3	3
chr1	161168105	161170105	NDUFS2	1	1	1	1	3	1	1	2	3	1	3	3	3	3
chr1	161184087	161186087	FCER1G	2	2	2	2	4	2	1	1	3	2	3	3	4	3
chr1	161194833	161196833	TOMM40L	2	2	2	2	4	2	2	2	4	2	4	4	4	1
chr1	161195976	161197976	MIR5187	2	2	2	2	4	2	2	2	2	2	4	2	2	1
chr1	161192418	161194418	APOA2	3	1	3	3	3	1	1	1	3	1	3	3	3	3
chr1	161207000	161209000	NR1I3	1	1	1	1	3	1	1	3	3	1	1	1	3	3
chr1	161227517	161229517	PCP4L1	4	4	4	4	3	4	3	3	3	3	3	3	3	3
chr1	161278762	161280762	MPZ	1	1	1	1	3	1	1	1	3	3	3	1	3	3
chr1	161283166	161285166	SDHC	2	2	2	2	2	2	2	2	2	2	2	2	2	2
chr1	161336673	161338673	CFAP126	1	1	1	1	1	1	1	1	1	1	1	1	1	1
chr1	161474205	161476205	FCGR2A	4	2	4	2	2	2	3	2	2	2	2	2	2	1
chr1	161493036	161495036	HSPA6	4	2	4	2	2	2	4	2	2	2	2	2	2	2
chr1	161519413	161521413	FCGR3A	3	1	1	1	3	1	3	1	1	1	1	1	1	3
chr1	161550129	161552129	FCGR2C	4	2	2	4	3	2	3	1	2	2	3	1	2	3
chr1	161574849	161576849	HSPA7	4	4	4	4	2	2	3	1	2	2	2	2	2	4
chr1	161600753	161602753	FCGR3B	3	1	1	3	3	1	3	1	1	1	3	1	1	3
chr1	161631905	161633905	FCGR2B	4	2	4	4	3	2	3	2	2	1	1	3	2	3
chr1	161654042	161656042	RPL31P11	3	1	3	1	3	1	3	1	3	1	1	1	1	3
chr1	161675762	161677762	FCRLA	4	1	4	1	3	1	1	1	2	1	1	2	2	3
chr1	161690334	161692334	FCRLB	3	1	3	3	3	1	3	1	1	2	3	1	1	3
chr1	161718581	161720581	DUSP12	2	2	2	2	2	2	2	2	2	2	2	2	2	2
chr1	161735034	161737034	ATF6	2	2	2	2	2	2	2	2	2	4	2	2	2	2
chr1	161992644	161994644	OLFML2B	4	4	4	4	4	2	4	3	3	4	4	4	4	4
chr1	162038581	162040581	NOS1AP	4	4	4	4	4	4	4	4	3	4	3	4	4	4
chr1	162125897	162127897	MIR4654	1	1	1	1	3	1	1	3	3	3	3	3	1	3
chr1	162311336	162313336	MIR556	3	1	3	3	3	1	3	3	3	3	1	1	1	3
chr1	162345644	162347644	SPATA46	1	1	1	1	1	1	1	1	3	3	3	1	1	1
chr1	162347696	162349696	C1orf226	1	1	1	1	1	1	3	3	3	3	1	1	1	1
chr1	162380928	162382928	SH2D1B	3	3	3	3	3	3	1	4	3	3	1	1	1	3
chr1	162465964	162467964	UHMK1	2	2	2	2	2	2	2	2	2	4	2	2	2	2
chr1	162530296	162532296	UAP1	2	2	2	2	2	2	2	2	4	2	4	2	2	4
chr1	162601228	162603228	DDR2	3	1	3	1	3	1	1	1	3	3	1	1	4	3
chr1	162759496	162761496	HSD17B7	2	2	2	2	2	2	2	2	2	2	2	2	2	2
chr1	162837605	162839605	CCDC190	3	3	3	3	3	3	3	3	3	3	1	1	3	3
chr1	163037396	163039396	RGS4	3	3	3	3	3	3	3	3	3	3	3	3	3	3
chr1	163290581	163292581	RGS5	2	2	2	2	2	2	2	2	2	2	2	2	2	2
chr1	163290723	163292723	NUF2	2	2	2	2	2	2	2	2	2	2	2	2	2	2
chr1	164527597	164529597	PBX1	4	4	4	4	3	2	4	4	3	4	3	4	4	3
chr1	164742878	164744878	LOC100505795	3	3	3	3	3	1	1	3	1	3	3	3	3	3
chr1	165324952	165326952	LMX1A	3	3	4	4	3	3	3	3	3	3	1	3	3	3
chr1	165413592	165415592	RXRG	4	4	4	3	3	3	3	3	3	3	3	3	3	3
chr1	165550341	165552341	LRRC52-AS1	3	1	3	3	3	1	3	3	3	3	1	3	3	3
chr1	165512478	165514478	LRRC52	3	3	3	3	3	3	3	3	3	3	3	3	3	3
chr1	165599110	165601110	MGST3	4	2	2	2	4	2	2	2	4	4	2	4	4	2
chr1	165666900	165668900	ALDH9A1	2	2	4	2	2	2	2	2	2	4	2	4	2	2
chr1	165666987	165668987	LOC440700	2	2	4	2	2	2	2	2	2	4	2	4	2	2
chr1	165795992	165797992	TMCO1	2	2	2	2	2	2	2	2	2	2	2	2	2	2
chr1	165795732	165797732	UCK2	2	2	2	2	2	2	2	2	2	2	2	4	2	2
chr1	165876158	165878158	MIR3658	1	1	1	1	1	1	1	1	1	1	1	1	1	1
chr1	166134958	166136958	FAM78B	4	4	4	4	3	4	4	4	1	4	1	4	1	3
chr1	166123035	166125035	MIR921	3	3	3	3	3	3	3	3	3	3	1	3	3	3
chr1	166572153	166574153	FMO9P	3	1	3	3	3	1	1	1	3	3	3	1	3	3
chr1	166807724	166809724	POGK	2	2	2	2	2	2	2	4	2	2	2	2	2	2
chr1	166844654	166846654	TADA1	2	2	2	2	2	2	2	2	2	2	2	2	2	4
chr1	166943561	166945561	ILDR2	4	4	4	4	4	4	4	4	3	4	4	4	4	4
chr1	166943819	166945819	MAEL	4	4	4	4	4	4	4	4	3	4	4	4	4	4
chr1	167058868	167060868	GPA33	2	1	2	1	1	1	1	3	1	1	1	1	1	3
chr1	167063071	167065071	DUSP27	1	1	1	1	1	1	1	3	1	1	1	1	1	3
chr1	167189066	167191066	POU2F1	2	2	2	2	2	2	2	2	2	2	2	2	2	2
chr1	167486847	167488847	CD247	2	2	4	2	3	1	1	3	3	3	1	1	1	3
chr1	167522056	167524056	CREG1	2	2	2	2	2	2	2	2	2	2	2	2	2	2
chr1	167598474	167600474	RCSD1	2	2	2	2	2	2	2	2	2	2	2	2	2	2
chr1	167690187	167692187	MPZL1	2	2	4	4	2	2	2	2	2	2	2	2	2	2
chr1	167882453	167884453	ADCY10	1	1	1	1	1	1	1	1	1	1	1	1	1	1
chr1	167905307	167907307	MPC2	2	4	2	2	2	2	2	2	2	2	2	2	4	2
chr1	167904797	167906797	DCAF6	2	4	2	2	2	2	2	2	2	2	2	2	4	2
chr1	168105905	168107905	GPR161	4	4	4	4	4	2	4	4	3	4	3	4	4	4
chr1	168147171	168149171	TIPRL	2	2	2	2	2	2	2	2	2	2	2	2	2	2
chr1	168194255	168196255	SFT2D2	2	2	2	2	2	2	2	2	2	2	2	2	2	2
chr1	168194255	168196255	TBX19	2	2	2	2	2	2	2	2	2	2	2	2	2	2
chr1	168215668	168217668	ANKRD36BP1	1	1	1	1	1	1	1	1	1	1	1	1	3	1
chr1	168343762	168345762	MIR557	1	1	1	1	3	1	1	1	3	3	1	1	1	3
chr1	168390894	168392894	LOC100505918	1	1	1	1	3	3	1	3	3	3	3	3	3	3
chr1	168512235	168514235	XCL2	1	1	1	1	1	1	1	3	3	3	1	3	1	1
chr1	168544711	168546711	XCL1	1	1	3	1	1	1	1	3	3	3	1	1	1	3
chr1	168697442	168699442	DPT	1	1	1	1	3	1	1	3	3	3	2	2	4	3
chr1	168755179	168757179	LINC00626	1	1	1	1	3	1	1	3	3	3	1	1	3	3
chr1	169074947	169076947	ATP1B1	4	4	4	4	4	4	4	4	4	4	4	4	4	4
chr1	169336186	169338186	NME7	2	2	2	2	2	2	2	2	2	2	2	2	2	2
chr1	169336194	169338194	BLZF1	2	2	2	2	2	2	2	2	2	2	2	2	2	2
chr1	169428907	169430907	CCDC181	4	1	3	3	3	1	2	1	3	1	3	1	3	3
chr1	169454208	169456208	SLC19A2	2	2	4	2	4	2	2	2	3	2	3	4	4	4
chr1	169554769	169556769	F5	3	2	3	4	3	3	3	3	3	3	3	1	3	3
chr1	169598377	169600377	SELP	1	1	1	1	1	1	2	3	3	3	1	1	3	3
chr1	169630245	169632245	C1orf112	1	1	1	1	1	1	1	4	3	3	1	3	1	3
chr1	169679843	169681843	SELL	2	2	2	2	2	2	2	3	4	1	1	2	2	1
chr1	169702220	169704220	SELE	1	1	3	1	3	1	1	3	3	3	1	1	3	3
chr1	169763061	169765061	METTL18	2	2	2	2	2	2	2	2	2	4	2	2	2	2
chr1	169862100	169864100	SCYL3	2	2	2	2	2	2	2	2	2	2	2	2	2	4
chr1	170042879	170044879	KIFAP3	2	2	2	2	2	2	2	4	2	2	4	4	4	2
chr1	170114188	170116188	METTL11B	3	1	3	3	3	1	3	1	3	1	1	1	1	3
chr1	170119519	170121519	MIR3119-2	3	1	3	1	3	1	4	1	1	3	1	1	1	3
chr1	170119603	170121603	MIR3119-1	3	3	3	1	3	1	4	1	1	3	1	1	1	3
chr1	170252349	170254349	LINC01142	1	1	3	1	1	1	3	1	1	3	1	1	1	1
chr1	170500263	170502263	GORAB	2	2	4	4	4	2	2	2	2	2	2	2	4	2
chr1	170632313	170634313	PRRX1	3	3	4	4	3	3	4	3	3	3	3	3	3	3
chr1	170903612	170905612	MROH9	3	1	1	3	3	1	3	1	1	3	1	1	3	1
chr1	171059018	171061018	FMO3	3	3	1	1	3	1	3	1	1	3	1	1	3	3
chr1	171069880	171071880	MIR1295B	1	1	3	1	3	1	3	1	3	3	1	1	1	1
chr1	171069947	171071947	MIR1295A	1	3	3	1	3	1	3	1	3	3	1	1	1	1
chr1	171105879	171107879	FMO6P	3	3	3	3	3	3	3	1	3	3	3	1	3	3
chr1	171153388	171155388	FMO2	3	3	3	3	3	1	3	1	3	3	1	1	3	3
chr1	171216633	171218633	FMO1	3	3	3	3	3	1	3	3	3	3	1	1	3	3
chr1	171282486	171284486	FMO4	2	2	2	1	2	1	4	2	2	1	1	2	2	1
chr1	171307035	171309035	TOP1P1	1	1	1	1	3	1	1	3	3	1	1	1	1	1
chr1	171453666	171455666	PRRC2C	2	2	2	2	2	2	2	2	2	2	2	2	2	2
chr1	171620823	171622823	MYOC	3	3	3	3	3	3	3	3	3	3	3	3	3	3
chr1	171710379	171712379	VAMP4	2	2	2	2	2	2	2	2	4	2	2	2	2	2
chr1	171749761	171751761	EEF1AKNMT	2	2	2	2	2	2	2	4	2	2	2	2	2	2
chr1	171809618	171811618	DNM3	4	4	4	4	4	2	4	4	3	4	1	4	4	4
chr1	172106948	172108948	MIR3120	1	1	1	1	1	1	1	3	3	1	1	1	1	1
chr1	172112975	172114975	DNM3OS	1	1	1	1	1	1	1	3	3	3	4	2	2	1
chr1	172412230	172414230	PIGC	2	2	2	2	2	2	2	4	2	2	2	2	2	2
chr1	172388828	172390828	C1orf105	1	1	1	1	1	1	1	3	3	1	3	1	1	1
chr1	172501260	172503260	SUCO	2	2	2	2	2	2	2	4	4	2	2	4	4	2
chr1	172627185	172629185	FASLG	1	1	1	1	1	1	1	3	1	1	1	1	1	1
chr1	173019103	173021103	TNFSF18	1	1	3	1	1	1	1	3	3	1	1	1	1	1
chr1	173175471	173177471	TNFSF4	2	2	2	1	2	1	2	3	3	1	2	3	2	2
chr1	173445294	173447294	LOC100506023	2	2	2	2	2	2	2	2	2	4	2	2	2	2
chr1	173445486	173447486	PRDX6	2	2	2	2	2	2	2	2	2	4	2	2	2	2
chr1	173571233	173573233	SLC9C2	3	2	4	1	2	1	3	1	3	2	1	2	2	1
chr1	173638001	173640001	ANKRD45	3	3	3	3	3	3	3	1	3	1	3	1	3	3
chr1	173603661	173605661	TEX50	3	1	3	1	3	1	3	1	3	1	1	3	1	3
chr1	173683080	173685080	KLHL20	2	2	2	2	2	2	2	2	4	2	2	2	2	2
chr1	173792777	173794777	CENPL	2	2	2	2	2	2	2	2	2	2	2	2	2	2
chr1	173792797	173794797	DARS2	2	2	2	2	2	2	2	2	2	2	2	2	2	2
chr1	173831386	173833386	GAS5-AS1	1	1	1	1	1	1	1	2	2	2	2	2	1	1
chr1	173836220	173838220	ZBTB37	2	2	2	2	2	2	2	2	2	2	2	2	2	2
chr1	173836125	173838125	GAS5	2	2	2	2	2	2	2	2	2	2	2	2	2	2
chr1	173832355	173834355	SNORD81	1	1	2	1	1	1	1	2	2	2	2	2	1	1
chr1	173832583	173834583	SNORD47	1	1	2	1	1	1	1	2	2	2	2	2	1	1
chr1	173833041	173835041	SNORD80	2	1	2	1	1	1	2	2	2	2	2	2	2	2
chr1	173833568	173835568	SNORD79	2	2	2	1	2	1	2	2	2	2	2	2	2	2
chr1	173833824	173835824	SNORD78	2	2	2	1	2	1	2	2	2	2	2	2	2	2
chr1	173834166	173836166	SNORD44	2	2	2	2	2	2	2	2	2	2	2	2	2	2
chr1	173834509	173836509	SNORD77	2	2	2	2	2	2	2	2	2	2	2	2	2	2
chr1	173834853	173836853	SNORD76	2	2	2	2	2	2	2	4	2	2	2	2	2	2
chr1	173835076	173837076	SNORD75	2	2	2	2	2	2	2	4	2	2	2	2	2	2
chr1	173835883	173837883	SNORD74	2	2	2	2	2	2	2	2	2	2	2	2	2	2
chr1	173885516	173887516	SERPINC1	1	1	1	1	1	1	1	2	1	1	1	1	1	1
chr1	173961210	173963210	RC3H1	1	1	1	1	1	1	1	1	1	1	1	1	1	1
chr1	174127552	174129552	RABGAP1L	2	2	2	2	2	2	2	2	2	2	2	2	2	2
chr1	174416212	174418212	GPR52	1	1	1	1	1	1	1	1	1	1	1	1	1	1
chr1	174967571	174969571	CACYBP	2	2	2	2	2	2	2	2	2	2	4	4	2	2
chr1	174991591	174993591	MRPS14	2	2	2	2	2	2	2	2	2	2	2	2	2	2
chr1	175035994	175037994	TNN	3	1	3	1	1	1	1	3	3	1	1	3	1	1
chr1	175161229	175163229	KIAA0040	2	2	2	4	2	2	2	4	2	2	2	2	2	2
chr1	175711752	175713752	TNR	3	3	3	3	3	3	3	3	3	3	3	3	3	3
chr1	176175370	176177370	COP1	2	2	2	2	2	2	2	2	2	4	2	2	2	2
chr1	175936676	175938676	SCARNA3	1	1	1	1	1	1	1	1	1	1	1	1	1	1
chr1	176431307	176433307	PAPPA2	3	3	1	1	3	1	1	1	3	3	1	1	3	3
chr1	177133024	177135024	ASTN1	3	3	4	4	4	3	3	3	4	3	3	4	4	3
chr1	176997581	176999581	MIR488	3	3	3	3	3	1	3	3	1	3	1	1	1	3
chr1	177139633	177141633	BRINP2	4	4	4	4	3	3	3	3	4	3	1	3	4	3
chr1	178006142	178008142	SEC16B	4	4	4	4	3	2	4	4	1	3	3	3	4	3
chr1	178006142	178008142	CRYZL2P	4	4	4	4	3	2	4	4	1	3	3	3	4	3
chr1	178061864	178063864	RASAL2	4	4	4	4	4	4	4	4	3	2	3	2	4	3
chr1	178062128	178064128	RASAL2-AS1	4	4	4	4	4	4	4	4	3	4	3	2	4	3
chr1	178481212	178483212	TEX35	3	3	1	1	3	1	1	3	3	3	1	3	1	3
chr1	178510931	178512931	C1orf220	2	2	2	2	2	2	2	4	4	2	2	2	2	4
chr1	178645884	178647884	MIR4424	1	1	1	1	1	1	1	3	1	3	1	1	1	3
chr1	178693300	178695300	RALGPS2	4	4	2	2	2	4	2	4	3	4	2	2	2	4
chr1	178839215	178841215	ANGPTL1	1	1	1	1	1	1	1	3	3	1	1	1	3	3
chr1	178994074	178996074	FAM20B	2	2	2	2	2	2	2	2	2	2	2	2	2	4
chr1	179050112	179052112	TOR3A	2	2	2	2	2	2	2	2	2	2	2	2	2	2
chr1	179197819	179199819	ABL2	2	2	2	2	2	2	2	2	4	4	2	2	2	4
chr1	179261849	179263849	SOAT1	2	2	2	2	2	2	2	2	2	2	2	2	2	2
chr1	179333855	179335855	AXDND1	2	2	2	2	2	2	2	2	2	4	2	2	2	2
chr1	179544084	179546084	NPHS2	4	4	4	4	3	3	3	3	3	3	1	3	3	3
chr1	179559748	179561748	TDRD5	3	4	4	4	3	3	3	3	1	3	1	1	3	3
chr1	179695915	179697915	FAM163A	3	3	3	3	3	3	3	3	3	3	1	1	3	3
chr1	179845941	179847941	TOR1AIP2	2	2	2	2	2	2	2	2	2	2	2	2	2	2
chr1	179850177	179852177	TOR1AIP1	2	2	2	2	2	2	2	2	2	2	4	2	2	2
chr1	179922908	179924908	CEP350	2	2	2	2	2	2	2	2	2	2	2	2	2	2
chr1	180122968	180124968	QSOX1	2	2	4	2	2	2	2	4	2	2	2	2	2	2
chr1	180198433	180200433	LHX4	4	4	4	4	4	4	4	4	4	4	3	4	4	4
chr1	180242816	180244816	LHX4-AS1	1	1	1	1	1	1	1	1	1	1	1	1	1	1
chr1	180471022	180473022	ACBD6	2	2	2	2	2	2	2	2	2	2	4	4	2	2
chr1	180406525	180408525	MIR3121	1	1	1	1	1	1	1	1	1	1	1	1	1	1
chr1	180600146	180602146	XPR1	2	2	2	2	2	2	2	2	4	2	2	4	2	2
chr1	180881313	180883313	KIAA1614	4	4	4	4	4	2	4	1	4	3	3	3	4	4
chr1	180991046	180993046	STX6	2	2	2	2	2	2	2	2	2	2	2	2	2	2
chr1	181001561	181003561	MR1	2	2	2	2	2	2	2	2	2	2	2	2	2	2
chr1	181056638	181058638	IER5	2	2	2	2	2	2	2	2	2	2	2	2	2	2
chr1	181204524	181206524	LINC01699	3	1	1	3	3	1	3	3	3	3	1	3	3	3
chr1	181451686	181453686	CACNA1E	4	4	4	4	3	3	3	3	3	3	3	3	3	3
chr1	182029847	182031847	ZNF648	3	3	3	3	3	1	3	3	3	3	3	3	3	3
chr1	182360341	182362341	GLUL	2	2	4	2	2	2	2	4	2	2	2	2	2	4
chr1	182368751	182370751	TEDDM1	1	1	1	1	1	1	3	3	3	3	1	1	3	3
chr1	182375756	182377756	LINC00272	3	3	3	1	1	1	3	3	3	3	1	1	3	3
chr1	182418256	182420256	RGSL1	3	1	1	1	1	1	3	3	1	1	3	1	1	1
chr1	182557394	182559394	RNASEL	2	2	2	2	2	2	2	2	2	2	2	2	2	2
chr1	182572548	182574548	RGS16	3	3	4	3	2	3	4	3	4	4	2	2	4	2
chr1	182583275	182585275	LINC01686	4	4	4	4	4	4	4	4	2	4	2	2	4	2
chr1	182641067	182643067	RGS8	3	3	3	3	3	1	3	3	3	3	3	1	1	3
chr1	182757584	182759584	NPL	4	4	4	4	4	4	4	2	4	2	4	2	4	4
chr1	182807439	182809439	DHX9	2	2	2	2	2	2	2	2	2	2	2	2	2	2
chr1	182921553	182923553	SHCBP1L	3	3	3	3	3	1	3	3	1	1	1	3	1	3
chr1	182991595	182993595	LAMC1	4	4	4	4	4	4	4	4	4	4	2	2	4	4
chr1	183154174	183156174	LAMC2	3	3	4	3	3	3	3	3	3	1	1	1	1	3
chr1	183386634	183388634	NMNAT2	3	3	4	3	3	3	3	3	3	3	1	3	3	3
chr1	183440117	183442117	SMG7-AS1	2	2	2	2	2	2	2	2	2	4	2	2	2	2
chr1	183440506	183442506	SMG7	2	2	2	2	2	2	2	2	2	4	2	2	2	2
chr1	183559056	183561056	NCF2	2	2	2	2	2	2	1	3	1	1	1	1	1	1
chr1	183604076	183606076	ARPC5	4	4	4	2	2	2	4	4	4	4	4	4	4	4
chr1	183604208	183606208	RGL1	4	4	4	2	4	2	4	4	4	4	4	4	4	4
chr1	183621448	183623448	APOBEC4	1	3	1	1	1	1	1	3	1	3	1	1	3	3
chr1	184005878	184007878	COLGALT2	4	4	4	4	4	4	4	4	3	3	3	4	3	3
chr1	184019811	184021811	TSEN15	4	4	4	2	4	4	2	2	4	2	2	2	4	4
chr1	184355150	184357150	C1orf21	4	4	4	4	4	4	2	4	3	4	4	2	4	4
chr1	184723041	184725041	EDEM3	2	2	2	2	2	2	2	2	2	2	2	4	4	2
chr1	184942718	184944718	FAM129A	4	4	4	4	4	4	4	4	3	4	3	4	4	4
chr1	185013551	185015551	RNF2	2	2	2	2	2	2	2	2	4	4	4	2	4	2
chr1	185125230	185127230	TRMT1L	2	2	2	2	2	2	2	2	2	2	2	4	4	4
chr1	185125192	185127192	SWT1	2	2	2	2	2	2	2	2	2	2	2	4	4	4
chr1	185285461	185287461	IVNS1ABP	2	2	2	2	2	2	2	2	2	2	2	2	2	2
chr1	185303171	185305171	GS1-279B7.1	1	3	3	1	1	1	3	1	1	3	3	3	3	3
chr1	185702683	185704683	HMCN1	4	3	4	4	3	4	4	4	3	3	3	4	3	3
chr1	186445655	186447655	MIR548F1	3	1	3	1	1	1	3	1	3	1	1	1	3	3
chr1	186280028	186282028	RNU6-72P	1	1	1	1	1	1	1	1	1	1	1	1	1	1
chr1	186264405	186266405	PRG4	1	1	1	1	3	1	3	3	3	3	1	1	3	3
chr1	186343864	186345864	TPR	2	2	2	2	2	2	2	2	2	2	2	2	2	2
chr1	186343890	186345890	ODR4	2	2	2	2	2	2	2	2	2	2	2	2	2	2
chr1	186368704	186370704	OCLM	1	1	1	1	1	1	1	1	1	1	1	1	1	1
chr1	186429240	186431240	PDC	1	1	1	1	1	1	1	1	1	3	1	1	1	1
chr1	186648559	186650559	PTGS2	4	4	4	4	4	4	4	3	3	2	4	2	4	4
chr1	186797032	186799032	PLA2G4A	4	4	2	2	2	2	2	1	1	2	2	2	4	2
chr1	190445759	190447759	BRINP3	4	4	4	3	3	4	3	1	3	2	3	4	3	3
chr1	190593020	190595020	LINC01720	1	1	1	1	3	1	1	1	1	1	1	1	3	1
chr1	192126592	192128592	RGS18	2	2	2	2	2	1	2	1	3	1	1	1	3	2
chr1	192285122	192287122	RGS21	1	1	3	1	3	1	1	1	3	1	1	1	3	3
chr1	192543857	192545857	RGS1	1	1	1	1	1	1	1	1	2	1	1	2	4	3
chr1	192604268	192606268	RGS13	3	3	3	1	3	3	3	1	1	1	1	1	3	3
chr1	192777169	192779169	RGS2	2	4	4	2	2	2	4	4	4	2	4	2	4	4
chr1	193028237	193030237	UCHL5	2	2	2	2	2	2	2	2	2	2	2	2	2	2
chr1	193027552	193029552	TROVE2	2	2	2	2	2	2	2	2	2	2	2	2	2	2
chr1	193074244	193076244	GLRX2	2	2	2	2	2	2	2	2	2	2	2	2	4	2
chr1	193090088	193092088	CDC73	2	2	2	2	4	2	2	4	2	2	2	2	4	2
chr1	193104633	193106633	MIR1278	1	1	1	1	1	1	1	1	1	1	1	1	1	1
chr1	193154743	193156743	B3GALT2	1	1	1	1	1	1	1	1	1	1	1	1	1	1
chr1	196576499	196578499	KCNT2	3	3	4	3	3	3	4	2	3	4	1	4	3	3
chr1	196550611	196552611	MIR4735	1	1	3	1	3	3	1	1	1	1	1	1	1	1
chr1	196620008	196622008	CFH	1	1	3	1	3	3	2	2	3	1	1	1	1	3
chr1	196658182	196660182	CFHR4	1	1	1	1	3	3	1	1	1	1	1	1	3	1
chr1	196742930	196744930	CFHR3	1	1	1	1	3	1	3	1	1	3	1	1	1	1
chr1	196747292	196749292	CFHR1	1	1	1	1	3	1	1	1	1	1	1	1	1	1
chr1	196911934	196913934	CFHR2	1	3	3	1	3	3	3	3	1	1	1	1	1	1
chr1	196945667	196947667	CFHR5	1	3	3	1	3	3	3	3	3	3	1	1	1	1
chr1	197035397	197037397	F13B	3	1	3	1	3	3	3	1	3	1	1	1	3	3
chr1	197114824	197116824	ASPM	2	2	2	2	2	2	2	4	2	2	2	2	2	2
chr1	197168672	197170672	ZBTB41	2	2	2	2	2	2	2	2	2	2	4	2	4	2
chr1	197169592	197171592	CRB1	2	2	2	2	2	2	2	2	4	2	4	2	4	2
chr1	197743623	197745623	DENND1B	2	2	2	2	2	2	2	2	2	2	2	2	4	2
chr1	197870682	197872682	C1orf53	4	2	4	4	4	2	4	2	4	2	2	2	4	4
chr1	197880635	197882635	LHX9	4	3	4	4	3	4	3	3	3	1	3	3	3	3
chr1	198125108	198127108	NEK7	2	2	2	2	2	2	2	4	2	2	2	2	2	2
chr1	198509075	198511075	ATP6V1G3	1	1	1	1	1	1	1	1	1	1	1	1	1	1
chr1	198607098	198609098	PTPRC	2	2	2	2	2	2	2	2	2	2	2	2	2	2
chr1	198905558	198907558	MIR181A1HG	2	2	2	2	2	2	2	1	2	2	2	2	2	2
chr1	198827111	198829111	MIR181B1	1	1	1	1	1	1	1	1	1	1	1	1	1	1
chr1	198827282	198829282	MIR181A1	1	1	1	1	1	1	1	1	1	1	1	1	1	1
chr1	199995730	199997730	NR5A2	3	3	3	3	3	3	3	3	3	3	3	3	3	3
chr1	200341920	200343920	LINC00862	1	1	1	1	1	1	1	3	3	1	1	1	1	1
chr1	200378166	200380166	ZNF281	2	2	2	2	4	2	2	2	4	2	2	2	2	2
chr1	200588862	200590862	KIF14	2	2	2	2	2	2	2	2	2	2	2	2	2	2
chr1	200638126	200640126	DDX59	2	2	2	2	2	2	2	4	2	2	2	2	2	2
chr1	200707686	200709686	CAMSAP2	4	4	4	4	4	4	4	2	4	4	4	2	4	4
chr1	200841083	200843083	GPR25	4	3	3	4	3	3	3	3	1	1	1	1	1	3
chr1	200859627	200861627	INAVA	4	4	4	4	4	4	3	3	4	2	3	3	4	3
chr1	200991828	200993828	KIF21B	2	2	2	2	2	2	2	4	2	4	2	2	2	2
chr1	201080694	201082694	CACNA1S	3	3	3	3	3	1	3	3	1	3	1	3	1	3
chr1	201083500	201085500	ASCL5	4	4	4	4	4	2	3	3	2	3	1	1	2	3
chr1	201139702	201141702	TMEM9	4	4	4	4	4	2	4	2	3	4	3	3	4	3
chr1	201158953	201160953	IGFN1	3	3	3	3	3	3	3	3	3	3	3	3	3	3
chr1	201251580	201253580	PKP1	3	3	3	3	3	3	3	3	3	3	3	3	3	3
chr1	201345828	201347828	TNNT2	3	3	3	3	3	1	3	3	3	3	3	3	3	3
chr1	201367669	201369669	LAD1	3	3	3	3	3	3	3	3	3	3	3	3	3	3
chr1	201397994	201399994	TNNI1	3	1	1	3	3	3	1	3	3	3	3	3	1	3
chr1	201437299	201439299	PHLDA3	4	4	4	4	4	2	4	3	4	2	4	3	4	2
chr1	201475387	201477387	CSRP1	2	2	2	2	2	2	2	4	4	4	4	4	2	2
chr1	201488032	201490032	RPS10P7	1	1	1	1	1	1	1	3	3	1	1	3	1	1
chr1	201616450	201618450	NAV1	4	4	4	4	4	4	4	4	3	3	1	3	3	3
chr1	201687636	201689636	MIR5191	1	1	1	1	1	1	1	3	3	1	1	2	1	1
chr1	201776739	201778739	MIR1231	1	1	1	1	1	1	1	3	1	3	1	1	1	1
chr1	201797288	201799288	IPO9	2	2	2	2	2	2	2	2	2	2	2	2	2	2
chr1	201856797	201858797	SHISA4	4	4	4	4	3	4	3	3	3	3	3	3	4	3
chr1	201914716	201916716	LMOD1	4	4	4	4	3	3	4	4	3	3	3	3	3	3
chr1	201923619	201925619	TIMM17A	2	2	2	2	2	2	2	2	2	4	2	2	2	2
chr1	201950766	201952766	RNPEP	2	2	2	2	2	2	2	4	2	2	2	4	2	2
chr1	201976073	201978073	ELF3	1	1	1	1	1	1	1	3	1	3	1	1	1	1
chr1	202091029	202093029	GPR37L1	3	3	3	1	3	1	1	3	3	3	3	3	1	3
chr1	202112871	202114871	ARL8A	2	2	2	2	2	2	2	2	2	2	2	2	2	2
chr1	202129716	202131716	PTPN7	2	2	2	2	4	2	4	2	2	4	2	2	4	3
chr1	202136179	202138179	PTPRVP	1	1	1	1	3	1	1	1	1	1	1	3	3	3
chr1	202162118	202164118	LGR6	3	3	3	4	4	3	3	3	3	3	2	4	4	4
chr1	202310094	202312094	UBE2T	2	2	2	2	2	2	2	2	2	2	2	2	2	2
chr1	202316830	202318830	PPP1R12B	2	2	4	2	2	2	2	2	2	4	4	4	2	2
chr1	202678551	202680551	SYT2	3	3	3	4	3	4	3	3	3	3	3	3	4	3
chr1	202776549	202778549	KDM5B	2	2	2	2	4	2	2	2	4	4	3	3	4	2
chr1	202779074	202781074	PCAT6	2	4	4	2	4	2	2	2	4	4	3	3	4	4
chr1	202793329	202795329	MGAT4EP	3	1	3	1	3	1	3	3	3	3	3	3	3	3
chr1	202829882	202831882	LOC148709	4	4	4	4	4	4	4	4	3	4	3	3	4	4
chr1	202857385	202859385	RABIF	2	2	2	2	2	2	2	2	2	2	4	2	2	2
chr1	202896727	202898727	KLHL12	2	2	1	1	1	1	1	1	2	2	3	4	2	1
chr1	202926700	202928700	ADIPOR1	2	2	2	2	2	2	2	2	2	2	2	2	2	2
chr1	202935404	202937404	CYB5R1	2	2	2	2	2	2	2	2	2	2	2	4	2	2
chr1	202975534	202977534	TMEM183A	2	2	2	2	2	2	2	2	2	2	2	4	2	2
chr1	203002612	203004612	PPFIA4	1	1	1	1	1	1	1	3	1	1	1	3	3	1
chr1	203054166	203056166	MYOG	3	1	1	1	1	1	1	3	1	1	1	3	1	1
chr1	203095836	203097836	ADORA1	3	3	3	3	3	3	3	3	3	3	3	3	3	3
chr1	203143942	203145942	MYBPH	1	1	1	3	1	1	1	3	1	2	1	1	1	1
chr1	203154922	203156922	CHI3L1	1	1	1	3	3	1	1	3	3	4	3	3	1	1
chr1	203240937	203242937	CHIT1	2	1	2	2	2	2	1	3	2	3	3	3	2	1
chr1	203273453	203275453	LINC01136	2	2	2	2	2	2	2	2	2	2	2	2	2	2
chr1	203273664	203275664	BTG2	2	2	2	2	2	2	2	2	2	2	2	2	2	2
chr1	203319289	203321289	FMOD	3	3	3	3	3	1	3	3	3	3	3	3	3	3
chr1	203443883	203445883	PRELP	3	3	3	3	3	1	3	3	3	3	3	3	3	3
chr1	203462271	203464271	OPTC	3	1	1	3	3	1	1	3	3	3	3	3	1	3
chr1	203594915	203596915	ATP2B4	2	2	2	2	2	2	2	2	2	2	2	2	2	2
chr1	203697709	203699709	SNORA77	1	1	1	1	1	1	1	3	1	3	1	1	1	1
chr1	203698705	203700705	LINC00260	1	1	1	1	1	1	1	1	1	1	1	1	1	1
chr1	203733284	203735284	LAX1	2	2	2	2	1	1	1	3	3	1	1	1	1	1
chr1	203763751	203765751	ZC3H11A	2	2	2	2	2	2	2	2	2	2	2	2	2	2
chr1	203765651	203767651	ZBED6	2	2	2	2	2	2	2	2	2	2	2	2	2	2
chr1	203829727	203831727	SNRPE	2	2	2	2	2	2	2	4	2	2	2	2	2	2
chr1	204009392	204011392	LINC00303	1	1	1	1	3	1	1	3	3	3	1	1	1	3
chr1	204041246	204043246	SOX13	4	4	4	4	4	4	4	3	3	3	3	4	4	3
chr1	204120307	204122307	ETNK2	4	4	4	4	4	4	4	3	3	3	3	4	4	4
chr1	204134465	204136465	REN	3	1	3	3	1	1	1	3	3	3	1	1	3	1
chr1	204164619	204166619	KISS1	3	3	3	3	3	3	1	3	3	3	3	3	3	1
chr1	204182220	204184220	GOLT1A	1	1	3	3	3	1	1	3	3	3	3	3	1	1
chr1	204328057	204330057	PLEKHA6	3	3	3	3	3	3	1	1	3	3	3	3	3	3
chr1	204337847	204339847	LINC00628	3	3	3	1	3	1	1	3	3	3	3	3	3	3
chr1	204379944	204381944	PPP1R15B	2	2	2	2	2	2	2	2	2	2	2	2	4	2
chr1	204462852	204464852	PIK3C2B	2	2	4	4	2	2	2	4	2	4	2	2	4	2
chr1	204484507	204486507	MDM4	2	2	2	2	2	2	2	2	2	2	2	2	2	2
chr1	204653597	204655597	LRRN2	4	4	4	4	4	3	4	1	3	3	1	3	3	3
chr1	204796782	204798782	NFASC	3	3	3	3	3	3	3	3	3	3	3	3	3	3
chr1	205011065	205013065	CNTN2	3	3	3	3	3	3	3	3	3	3	3	3	3	3
chr1	205052588	205054588	TMEM81	1	1	1	1	1	1	1	1	1	1	1	3	1	1
chr1	205090150	205092150	RBBP5	2	2	2	2	2	2	2	4	2	2	2	2	2	2
chr1	205179727	205181727	DSTYK	2	2	2	2	2	2	2	2	4	2	4	4	2	4
chr1	205196038	205198038	TMCC2	4	4	4	4	4	4	4	4	4	4	3	4	4	4
chr1	205289883	205291883	NUAK2	2	2	2	2	2	2	2	4	2	3	4	3	2	4
chr1	205325218	205327218	KLHDC8A	3	3	1	3	3	1	3	3	3	3	1	3	3	3
chr1	205341380	205343380	LEMD1-AS1	3	3	3	3	3	1	3	3	3	3	3	3	1	3
chr1	205390214	205392214	LEMD1	3	3	3	3	3	3	3	3	3	3	3	3	3	3
chr1	205416526	205418526	MIR135B	3	3	3	3	3	3	3	4	3	3	3	3	1	3
chr1	205472684	205474684	CDK18	2	2	2	4	2	4	2	3	2	2	2	2	2	2
chr1	205524763	205526763	MFSD4A-AS1	3	3	3	3	3	3	3	3	3	3	3	3	3	3
chr1	205537112	205539112	MFSD4A	3	3	4	4	3	3	3	3	3	3	4	3	3	3
chr1	205648630	205650630	ELK4	4	2	4	4	4	2	2	2	4	4	3	4	4	4
chr1	205648630	205650630	SLC45A3	4	2	4	4	4	2	2	2	4	4	3	4	4	4
chr1	205718372	205720372	NUCKS1	2	2	2	2	2	2	2	2	2	2	2	2	2	2
chr1	205743610	205745610	RAB29	2	2	2	2	2	2	4	4	2	2	4	4	2	2
chr1	205781161	205783161	SLC41A1	2	2	4	4	2	2	2	2	2	2	2	2	2	2
chr1	205818276	205820276	PM20D1	1	1	3	1	2	1	4	3	2	1	1	1	2	3
chr1	205830207	205832207	LOC284581	1	3	3	3	3	1	1	3	1	1	1	1	1	3
chr1	205911588	205913588	SLC26A9	3	3	3	3	3	1	3	3	3	3	3	3	3	3
chr1	206137911	206139911	FAM72A	2	2	4	2	2	2	4	4	2	4	2	4	4	2
chr1	206223283	206225283	AVPR1B	4	4	4	4	3	3	4	3	3	3	3	3	3	3
chr1	206287236	206289236	RHEX	1	1	1	1	1	1	1	3	1	1	1	2	1	3
chr1	206316459	206318459	CTSE	1	1	1	1	1	1	1	3	3	1	3	1	1	1
chr1	206515200	206517200	SRGAP2C	1	1	1	1	1	1	1	1	1	1	1	1	1	1
chr1	206515200	206517200	SRGAP2	1	1	1	1	1	1	1	1	1	1	1	1	1	1
chr1	206642586	206644586	IKBKE	2	2	2	2	2	2	2	4	2	4	2	2	2	2
chr1	206679879	206681879	RASSF5	4	4	4	4	4	4	4	3	4	2	3	3	4	4
chr1	206784904	206786904	EIF2D	2	2	2	2	2	2	2	2	2	2	2	2	2	2
chr1	206807881	206809881	DYRK3	4	4	4	4	2	4	2	2	2	2	2	2	4	2
chr1	206857365	206859365	MAPKAPK2	2	2	2	2	2	2	2	2	2	2	2	4	2	2
chr1	206944839	206946839	IL10	1	1	3	1	1	1	1	3	3	1	3	3	3	1
chr1	206971215	206973215	IL19	1	1	1	1	1	1	1	3	1	3	1	1	3	1
chr1	207038154	207040154	IL20	3	3	3	3	3	3	3	3	3	3	3	3	3	3
chr1	207069788	207071788	IL24	1	1	3	3	1	1	1	3	1	3	3	1	1	3
chr1	207094378	207096378	FCMR	2	2	2	2	2	1	2	3	2	3	2	2	2	1
chr1	207118811	207120811	PIGR	1	1	1	3	1	1	1	3	1	3	1	1	1	1
chr1	207142970	207144970	FCAMR	1	3	3	3	1	1	1	3	1	1	1	3	1	1
chr1	207205101	207207101	C1orf116	3	3	3	3	3	3	3	1	3	3	3	3	3	3
chr1	207206761	207208761	PFKFB2	3	3	1	3	3	1	3	1	3	3	3	3	3	3
chr1	207225325	207227325	YOD1	2	2	2	2	4	2	2	4	3	3	4	3	3	4
chr1	207261212	207263212	C4BPB	1	2	1	1	3	1	1	1	3	3	1	1	3	3
chr1	207276607	207278607	C4BPA	1	1	3	1	3	1	1	3	3	3	3	3	3	3
chr1	207493817	207495817	CD55	2	2	2	2	2	2	2	2	4	2	2	2	2	2
chr1	207626645	207628645	CR2	4	4	4	4	4	3	4	4	3	3	3	3	3	3
chr1	207668473	207670473	CR1	4	4	4	4	4	4	4	1	3	3	3	3	4	3
[truncated: 21,130 more rows]
